# Supplementary material for: An Integrative Pharmacology-Based Pattern to Uncover the Pharmacological Mechanism of Ginsenoside H Dripping Pills in the Treatment of Depression
Source: Front Pharmacol. 2021 Feb 15;11:590457. doi: 10.3389/fphar.2020.590457 (PMC7917282; doi:10.3389/fphar.2020.590457)
Supplement: Supplementary file 1 [file table1.xlsx]

## Sheet: OB and DL of compounds in GH
Compounds	OB (%)	DL
Pseudoginsenoside RT4
Pseudoginsenoside RT5	19.47	0.8
20(S)-ginsenoside Rh1	3.94	0.57
20(R)- ginsenoside Rh1	3.86	0.57
Ginsenoside Rh5	3.23	0.57
20(S)- ginsenoside F1	4.05	0.6
Ginsenoside Rh7	7.72	0.6
Ginsenoside Rh8	4.39	0.63
Ginsenoside Rh9	7.13	0.37
Ginsenoside Rh4	3.25	0.6
Ginsenoside Rk3
Ginsenoside CK
20(R)-ginsenoside Rh2	6.54	0.56
20(S)-ginsenoside Rh2	36.32	0.56
Ginsenoside Rk2
ginsenoside Rh3	12.09	0.59
Notes: OB: bioavailability; DL: drug-likeness
