# Supplementary material for: An Integrative Pharmacology-Based Pattern to Uncover the Pharmacological Mechanism of Ginsenoside H Dripping Pills in the Treatment of Depression
Source: Front Pharmacol. 2021 Feb 15;11:590457. doi: 10.3389/fphar.2020.590457 (PMC7917282; doi:10.3389/fphar.2020.590457)
Supplement: Supplementary file 2 [file table2.xlsx]

## Sheet: Putative targets（43）
STAT3
IL2
HSP90AA1
PTAFR
PSEN2
PSENEN
NCSTN
APH1A
PSEN1
APH1B
VEGFA
FGF1
FGF2
HPSE
ATP1A1
RORC
BCL2L1
LGALS4
LGALS3
LGALS8
S1PR1
TYMS
CSF1R
ADORA1
HDAC8
HDAC1
HDAC6
HDAC2
EGFR
NCOR2
HDAC3
PIK3CD
PIK3R1
PIK3CG
HDAC10
REN
PFKFB3
TACR2
HSD11B2
SYK
AURKA
CDK1
KDR
