# Supplementary material for: An Integrative Pharmacology-Based Pattern to Uncover the Pharmacological Mechanism of Ginsenoside H Dripping Pills in the Treatment of Depression
Source: Front Pharmacol. 2021 Feb 15;11:590457. doi: 10.3389/fphar.2020.590457 (PMC7917282; doi:10.3389/fphar.2020.590457)
Supplement: Supplementary file 3 [file table3.xlsx]

## Sheet: Drugbank 
Name	Uniprot	Gene Name
Serine/threonine-protein kinase PLK2	Q9NYY3	PLK2
Transient receptor potential cation channel subfamily V member 1	Q8NER1	TRPV1
ADP-ribosylation factor 1	P84077	ARF1
Metabotropic glutamate receptor 1	Q13255	GRM1
Brain-derived neurotrophic factor	P23560	BDNF

## Sheet: TTD
Name	Gene Name
Norepinephrine transporter	NET
Serotonin transporter	SERT
Neuronal acetylcholine receptor alpha-7	CHRNA7
GABA(A) receptor beta-2	GABRB2
Gamma-aminobutyric acid receptor	GAR
GABA(A) receptor gamma-2	GABRG2
GABA(A) receptor alpha-1	GABRA1
GABA(A) receptor delta	GABRD
GABA(A) receptor gamma-3	GABRG3
Neuromedin-K receptor	TACR3
Monoamine oxidase type A	MAO-A
Monoamine oxidase	MAO
Histamine H1 receptor	H1R
Glutamate receptor AMPA	GRIA
Sphingomyelin phosphodiesterase 4	SMPD4
Nociceptin receptor	OPRL1
Corticotropin-releasing factor receptor 1	CRHR1
B1 bradykinin receptor	BDKRB1
5-HT 2C receptor	HTR2C
Short transient receptor potential channel 5	TRPC5
Short transient receptor potential channel 4	TRPC4
5-HT 1A receptor	HTR1A
5-HT 2 receptor	5HT2R
Serotoninnorepinephrinedopamine reuptake	SNDR
Indoleamine 2,3-dioxygenase 1	IDO1
Substance-P receptor	TACR1
Gamma-aminobutyric acid B receptor	GABBR
Thymidine phosphorylase	TYMP
N-methyl-D-aspartate receptor	NMDAR
GPCR unspecific	GPCR
5-HT 2A receptor	HTR2A
Adrenergic receptor alpha-2C	ADRA2C
Glucocorticoid receptor	NR3C1
Muscarinic acetylcholine receptor M5	CHRM5
Adrenergic receptor alpha-2A	ADRA2A
Dopamine D2 receptor	D2R
Monoamine oxidase type B	MAO-B
5-HT receptor	5HTR
5-HT 2B receptor	HTR2B
Erythropoietin	EPO
Erythropoietin Receptor	EPOR
Neuronal acetylcholine receptor alpha-2	CHRNA2
Opioid receptor mu	MOP

## Sheet: OMIM 
Entry	Entry name	Status	Protein names	Gene names	Organism	Length
Q6UXS9	CASPC_HUMAN	reviewed	Inactive caspase-12 (CASP-12)	CASP12 UNQ9415/PRO34398	Homo sapiens (Human)	341
Q6IB77	GLYAT_HUMAN	reviewed	Glycine N-acyltransferase (EC 2.3.1.13) (Acyl-CoA:glycine N-acyltransferase) (AAc) (Aralkyl acyl-CoA N-acyltransferase) (Aralkyl acyl-CoA:amino acid N-acyltransferase) (Benzoyl-coenzyme A:glycine N-acyltransferase) (Glycine N-benzoyltransferase) (EC 2.3.1.71) (HRP-1(CLP))	GLYAT ACGNAT CAT GAT	Homo sapiens (Human)	296
O95861	BPNT1_HUMAN	reviewed	3'(2'),5'-bisphosphate nucleotidase 1 (EC 3.1.3.7) (Bisphosphate 3'-nucleotidase 1) (PAP-inositol 1,4-phosphatase) (PIP)	BPNT1	Homo sapiens (Human)	308
Q08828	ADCY1_HUMAN	reviewed	Adenylate cyclase type 1 (EC 4.6.1.1) (ATP pyrophosphate-lyase 1) (Adenylate cyclase type I) (Adenylyl cyclase 1) (Ca(2+)/calmodulin-activated adenylyl cyclase)	ADCY1	Homo sapiens (Human)	1119
Q6PUV4	CPLX2_HUMAN	reviewed	Complexin-2 (Complexin II) (CPX II) (Synaphin-1)	CPLX2	Homo sapiens (Human)	134
O96001	PPR17_HUMAN	reviewed	Protein phosphatase 1 regulatory subunit 17 (G-substrate)	PPP1R17 C7orf16 GSBS	Homo sapiens (Human)	155
P08172	ACM2_HUMAN	reviewed	Muscarinic acetylcholine receptor M2	CHRM2	Homo sapiens (Human)	466
Q8IWU9	TPH2_HUMAN	reviewed	Tryptophan 5-hydroxylase 2 (EC 1.14.16.4) (Neuronal tryptophan hydroxylase) (Tryptophan 5-monooxygenase 2)	TPH2 NTPH	Homo sapiens (Human)	490
P21554	CNR1_HUMAN	reviewed	Cannabinoid receptor 1 (CB-R) (CB1) (CANN6)	CNR1 CNR	Homo sapiens (Human)	472
P12107	COBA1_HUMAN	reviewed	Collagen alpha-1(XI) chain	COL11A1 COLL6	Homo sapiens (Human)	1806
Q7KZN9	COX15_HUMAN	reviewed	Cytochrome c oxidase assembly protein COX15 homolog	COX15	Homo sapiens (Human)	410
P16220	CREB1_HUMAN	reviewed	Cyclic AMP-responsive element-binding protein 1, CREB-1, cAMP-responsive element-binding protein 1	CREB1	Homo sapiens (Human)	341
P34998	CRFR1_HUMAN	reviewed	Corticotropin-releasing factor receptor 1 (CRF-R-1) (CRF-R1) (CRFR-1) (Corticotropin-releasing hormone receptor 1) (CRH-R-1) (CRH-R1)	CRHR1 CRFR CRFR1 CRHR	Homo sapiens (Human)	444
Q16539	MK14_HUMAN	reviewed	Mitogen-activated protein kinase 14 (MAP kinase 14) (MAPK 14) (EC 2.7.11.24) (Cytokine suppressive anti-inflammatory drug-binding protein) (CSAID-binding protein) (CSBP) (MAP kinase MXI2) (MAX-interacting protein 2) (Mitogen-activated protein kinase p38 alpha) (MAP kinase p38 alpha) (Stress-activated protein kinase 2a) (SAPK2a)	MAPK14 CSBP CSBP1 CSBP2 CSPB1 MXI2 SAPK2A	Homo sapiens (Human)	360
P48730	KC1D_HUMAN	reviewed	Casein kinase I isoform delta (CKI-delta) (CKId) (EC 2.7.11.1) (Tau-protein kinase CSNK1D) (EC 2.7.11.26)	CSNK1D HCKID	Homo sapiens (Human)	415
P07550	ADRB2_HUMAN	reviewed	Beta-2 adrenergic receptor (Beta-2 adrenoreceptor) (Beta-2 adrenoceptor)	ADRB2 ADRB2R B2AR	Homo sapiens (Human)	413
Q86UQ4	ABCAD_HUMAN	reviewed	ATP-binding cassette sub-family A member 13	ABCA13	Homo sapiens (Human)	5058
P08684	CP3A4_HUMAN	reviewed	Cytochrome P450 3A4 (EC 1.14.14.1) (1,4-cineole 2-exo-monooxygenase) (1,8-cineole 2-exo-monooxygenase) (EC 1.14.14.56) (Albendazole monooxygenase (sulfoxide-forming)) (EC 1.14.14.73) (Albendazole sulfoxidase) (CYPIIIA3) (CYPIIIA4) (Cholesterol 25-hydroxylase) (Cytochrome P450 3A3) (Cytochrome P450 HLp) (Cytochrome P450 NF-25) (Cytochrome P450-PCN1) (Nifedipine oxidase) (Quinine 3-monooxygenase) (…	CYP3A4 CYP3A3	Homo sapiens (Human)	503
Q7Z3G6	PRIC2_HUMAN	reviewed	Prickle-like protein 2	PRICKLE2	Homo sapiens (Human)	844
P78352	DLG4_HUMAN	reviewed	Disks large homolog 4 (Postsynaptic density protein 95) (PSD-95) (Synapse-associated protein 90) (SAP-90) (SAP90)	DLG4 PSD95	Homo sapiens (Human)	724
P26358	DNMT1_HUMAN	reviewed	DNA (cytosine-5)-methyltransferase 1 (Dnmt1) (EC 2.1.1.37) (CXXC-type zinc finger protein 9) (DNA methyltransferase HsaI) (DNA MTase HsaI) (M.HsaI) (MCMT)	DNMT1 AIM CXXC9 DNMT	Homo sapiens (Human)	1616
Q16555	DPYL2_HUMAN	reviewed	Dihydropyrimidinase-related protein 2 (DRP-2) (Collapsin response mediator protein 2) (CRMP-2) (N2A3) (Unc-33-like phosphoprotein 2) (ULIP-2)	DPYSL2 CRMP2 ULIP2	Homo sapiens (Human)	572
P21728	DRD1_HUMAN	reviewed	D(1A) dopamine receptor (Dopamine D1 receptor)	DRD1	Homo sapiens (Human)	446
P14416	DRD2_HUMAN	reviewed	D(2) dopamine receptor (Dopamine D2 receptor)	DRD2	Homo sapiens (Human)	443
P21917	DRD4_HUMAN	reviewed	D(4) dopamine receptor (D(2C) dopamine receptor) (Dopamine D4 receptor)	DRD4	Homo sapiens (Human)	419
P28562	DUS1_HUMAN	reviewed	Dual specificity protein phosphatase 1 (EC 3.1.3.16) (EC 3.1.3.48) (Dual specificity protein phosphatase hVH1) (Mitogen-activated protein kinase phosphatase 1) (MAP kinase phosphatase 1) (MKP-1) (Protein-tyrosine phosphatase CL100)	DUSP1 CL100 MKP1 PTPN10 VH1	Homo sapiens (Human)	367
O14656	TOR1A_HUMAN	reviewed	Torsin-1A (Dystonia 1 protein) (Torsin ATPase-1A) (EC 3.6.4.-) (Torsin family 1 member A)	TOR1A DQ2 DYT1 TA TORA	Homo sapiens (Human)	332
P52799	EFNB2_HUMAN	reviewed	Ephrin-B2 (EPH-related receptor tyrosine kinase ligand 5) (LERK-5) (HTK ligand) (HTK-L)	EFNB2 EPLG5 HTKL LERK5	Homo sapiens (Human)	333
Q15768	EFNB3_HUMAN	reviewed	Ephrin-B3 (EPH-related receptor transmembrane ligand ELK-L3) (EPH-related receptor tyrosine kinase ligand 8) (LERK-8)	EFNB3 EPLG8 LERK8	Homo sapiens (Human)	340
P33897	ABCD1_HUMAN	reviewed	ATP-binding cassette sub-family D member 1 (EC 7.6.2.4) (Adrenoleukodystrophy protein) (ALDP)	ABCD1 ALD	Homo sapiens (Human)	745
Q13451	FKBP5_HUMAN	reviewed	Peptidyl-prolyl cis-trans isomerase FKBP5 (PPIase FKBP5) (EC 5.2.1.8) (51 kDa FK506-binding protein) (51 kDa FKBP) (FKBP-51) (54 kDa progesterone receptor-associated immunophilin) (Androgen-regulated protein 6) (FF1 antigen) (FK506-binding protein 5) (FKBP-5) (FKBP54) (p54) (HSP90-binding immunophilin) (Rotamase)	FKBP5 AIG6 FKBP51	Homo sapiens (Human)	457
Q9UPX8	SHAN2_HUMAN	reviewed	SH3 and multiple ankyrin repeat domains protein 2 (Shank2) (Cortactin-binding protein 1) (CortBP1) (Proline-rich synapse-associated protein 1)	SHANK2 CORTBP1 KIAA1022 PROSAP1	Homo sapiens (Human)	1470
Q9UPU3	SORC3_HUMAN	reviewed	VPS10 domain-containing receptor SorCS3	SORCS3 KIAA1059	Homo sapiens (Human)	1222
Q86UR5	RIMS1_HUMAN	reviewed	Regulating synaptic membrane exocytosis protein 1 (Rab-3-interacting molecule 1) (RIM 1) (Rab-3-interacting protein 2)	RIMS1 KIAA0340 RAB3IP2 RIM1 Nbla00761	Homo sapiens (Human)	1692
Q9UBB6	NCDN_HUMAN	reviewed	Neurochondrin	NCDN KIAA0607	Homo sapiens (Human)	729
Q8IWE5	PKHM2_HUMAN	reviewed	Pleckstrin homology domain-containing family M member 2 (PH domain-containing family M member 2) (Salmonella-induced filaments A and kinesin-interacting protein) (SifA and kinesin-interacting protein)	PLEKHM2 KIAA0842 SKIP	Homo sapiens (Human)	1019
Q96RL7	VP13A_HUMAN	reviewed	Vacuolar protein sorting-associated protein 13A (Chorea-acanthocytosis protein) (Chorein)	VPS13A CHAC KIAA0986	Homo sapiens (Human)	3174
Q06787	FMR1_HUMAN	reviewed	Synaptic functional regulator FMR1 (Fragile X mental retardation protein 1) (FMRP) (Protein FMR-1)	FMR1	Homo sapiens (Human)	632
O60331	PI51C_HUMAN	reviewed	Phosphatidylinositol 4-phosphate 5-kinase type-1 gamma (PIP5K1-gamma) (PtdIns(4)P-5-kinase 1 gamma) (EC 2.7.1.68) (Phosphatidylinositol 4-phosphate 5-kinase type I gamma) (PIP5KIgamma)	PIP5K1C KIAA0589	Homo sapiens (Human)	668
Q96EB6	SIR1_HUMAN	reviewed	NAD-dependent protein deacetylase sirtuin-1 (hSIRT1) (EC 2.3.1.286) (NAD-dependent protein deacylase sirtuin-1) (EC 2.3.1.-) (Regulatory protein SIR2 homolog 1) (SIR2-like protein 1) (hSIR2) [Cleaved into: SirtT1 75 kDa fragment (75SirT1)]	SIRT1 SIR2L1	Homo sapiens (Human)	747
P62166	NCS1_HUMAN	reviewed	Neuronal calcium sensor 1 (NCS-1) (Frequenin homolog) (Frequenin-like protein) (Frequenin-like ubiquitous protein)	NCS1 FLUP FREQ	Homo sapiens (Human)	190
Q9Y487	VPP2_HUMAN	reviewed	V-type proton ATPase 116 kDa subunit a2 (V-ATPase 116 kDa subunit a2) (Lysosomal H(+)-transporting ATPase V0 subunit a2) (TJ6) (Vacuolar proton translocating ATPase 116 kDa subunit a isoform 2)	ATP6V0A2	Homo sapiens (Human)	856
Q96RD7	PANX1_HUMAN	reviewed	Pannexin-1	PANX1 MRS1 UNQ2529/PRO6028	Homo sapiens (Human)	426
P42345	MTOR_HUMAN	reviewed	Serine/threonine-protein kinase mTOR (EC 2.7.11.1) (FK506-binding protein 12-rapamycin complex-associated protein 1) (FKBP12-rapamycin complex-associated protein) (Mammalian target of rapamycin) (mTOR) (Mechanistic target of rapamycin) (Rapamycin and FKBP12 target 1) (Rapamycin target protein 1)	MTOR FRAP FRAP1 FRAP2 RAFT1 RAPT1	Homo sapiens (Human)	2549
O43300	LRRT2_HUMAN	reviewed	Leucine-rich repeat transmembrane neuronal protein 2 (Leucine-rich repeat neuronal 2 protein)	LRRTM2 KIAA0416 LRRN2	Homo sapiens (Human)	516
P54826	GAS1_HUMAN	reviewed	Growth arrest-specific protein 1 (GAS-1)	GAS1	Homo sapiens (Human)	345
Q96G97	BSCL2_HUMAN	reviewed	Seipin (Bernardinelli-Seip congenital lipodystrophy type 2 protein)	BSCL2	Homo sapiens (Human)	398
P14136	GFAP_HUMAN	reviewed	Glial fibrillary acidic protein (GFAP)	GFAP	Homo sapiens (Human)	432
Q9NRI5	DISC1_HUMAN	reviewed	Disrupted in schizophrenia 1 protein	DISC1 KIAA0457	Homo sapiens (Human)	854
Q99705	MCHR1_HUMAN	reviewed	Melanin-concentrating hormone receptor 1 (MCH receptor 1) (MCH-R1) (MCHR-1) (G-protein coupled receptor 24) (MCH-1R) (MCH1R) (MCHR) (SLC-1) (Somatostatin receptor-like protein)	MCHR1 GPR24 SLC1	Homo sapiens (Human)	422
P42261	GRIA1_HUMAN	reviewed	Glutamate receptor 1 (GluR-1) (AMPA-selective glutamate receptor 1) (GluR-A) (GluR-K1) (Glutamate receptor ionotropic, AMPA 1) (GluA1)	GRIA1 GLUH1 GLUR1	Homo sapiens (Human)	906
P42262	GRIA2_HUMAN	reviewed	Glutamate receptor 2 (GluR-2) (AMPA-selective glutamate receptor 2) (GluR-B) (GluR-K2) (Glutamate receptor ionotropic, AMPA 2) (GluA2)	GRIA2 GLUR2	Homo sapiens (Human)	883
O43424	GRID2_HUMAN	reviewed	Glutamate receptor ionotropic, delta-2 (GluD2) (GluR delta-2 subunit)	GRID2 GLURD2	Homo sapiens (Human)	1007
P39086	GRIK1_HUMAN	reviewed	Glutamate receptor ionotropic, kainate 1 (GluK1) (Excitatory amino acid receptor 3) (EAA3) (Glutamate receptor 5) (GluR-5) (GluR5)	GRIK1 GLUR5	Homo sapiens (Human)	918
Q9H845	ACAD9_HUMAN	reviewed	Complex I assembly factor ACAD9, mitochondrial (Acyl-CoA dehydrogenase family member 9) (ACAD-9) (EC 1.3.8.-)	ACAD9	Homo sapiens (Human)	621
Q05586	NMDZ1_HUMAN	reviewed	Glutamate receptor ionotropic, NMDA 1 (GluN1) (Glutamate [NMDA] receptor subunit zeta-1) (N-methyl-D-aspartate receptor subunit NR1) (NMD-R1)	GRIN1 NMDAR1	Homo sapiens (Human)	938
Q12879	NMDE1_HUMAN	reviewed	Glutamate receptor ionotropic, NMDA 2A (GluN2A) (Glutamate [NMDA] receptor subunit epsilon-1) (N-methyl D-aspartate receptor subtype 2A) (NMDAR2A) (NR2A) (hNR2A)	GRIN2A NMDAR2A	Homo sapiens (Human)	1464
Q13224	NMDE2_HUMAN	reviewed	Glutamate receptor ionotropic, NMDA 2B (GluN2B) (Glutamate [NMDA] receptor subunit epsilon-2) (N-methyl D-aspartate receptor subtype 2B) (NMDAR2B) (NR2B) (N-methyl-D-aspartate receptor subunit 3) (NR3) (hNR3)	GRIN2B NMDAR2B	Homo sapiens (Human)	1484
P04150	GCR_HUMAN	reviewed	Glucocorticoid receptor (GR) (Nuclear receptor subfamily 3 group C member 1)	NR3C1 GRL	Homo sapiens (Human)	777
P12235	ADT1_HUMAN	reviewed	ADP/ATP translocase 1 (ADP,ATP carrier protein 1) (ADP,ATP carrier protein, heart/skeletal muscle isoform T1) (Adenine nucleotide translocator 1) (ANT 1) (Solute carrier family 25 member 4)	SLC25A4 ANT1	Homo sapiens (Human)	298
Q13255	GRM1_HUMAN	reviewed	Metabotropic glutamate receptor 1 (mGluR1)	GRM1 GPRC1A MGLUR1	Homo sapiens (Human)	1194
Q14416	GRM2_HUMAN	reviewed	Metabotropic glutamate receptor 2 (mGluR2)	GRM2 GPRC1B MGLUR2	Homo sapiens (Human)	872
Q14833	GRM4_HUMAN	reviewed	Metabotropic glutamate receptor 4 (mGluR4)	GRM4 GPRC1D MGLUR4	Homo sapiens (Human)	912
Q14831	GRM7_HUMAN	reviewed	Metabotropic glutamate receptor 7 (mGluR7)	GRM7 GPRC1G MGLUR7	Homo sapiens (Human)	915
P49841	GSK3B_HUMAN	reviewed	Glycogen synthase kinase-3 beta (GSK-3 beta) (EC 2.7.11.26) (Serine/threonine-protein kinase GSK3B) (EC 2.7.11.1)	GSK3B	Homo sapiens (Human)	420
P69905	HBA_HUMAN	reviewed	Hemoglobin subunit alpha (Alpha-globin) (Hemoglobin alpha chain)	HBA1; HBA2	Homo sapiens (Human)	142
P06865	HEXA_HUMAN	reviewed	Beta-hexosaminidase subunit alpha (EC 3.2.1.52) (Beta-N-acetylhexosaminidase subunit alpha) (Hexosaminidase subunit A) (N-acetyl-beta-glucosaminidase subunit alpha)	HEXA	Homo sapiens (Human)	529
O14727	APAF_HUMAN	reviewed	Apoptotic protease-activating factor 1 (APAF-1)	APAF1 KIAA0413	Homo sapiens (Human)	1248
P84074	HPCA_HUMAN	reviewed	Neuron-specific calcium-binding protein hippocalcin (Calcium-binding protein BDR-2)	HPCA BDR2	Homo sapiens (Human)	193
Q92902	HPS1_HUMAN	reviewed	Hermansky-Pudlak syndrome 1 protein	HPS1 HPS	Homo sapiens (Human)	700
P01112	RASH_HUMAN	reviewed	GTPase HRas (H-Ras-1) (Ha-Ras) (Transforming protein p21) (c-H-ras) (p21ras) [Cleaved into: GTPase HRas, N-terminally processed]	HRAS HRAS1	Homo sapiens (Human)	189
P28845	DHI1_HUMAN	reviewed	Corticosteroid 11-beta-dehydrogenase isozyme 1 (EC 1.1.1.146) (11-beta-hydroxysteroid dehydrogenase 1) (11-DH) (11-beta-HSD1) (Short chain dehydrogenase/reductase family 26C member 1)	HSD11B1 HSD11 HSD11L SDR26C1	Homo sapiens (Human)	292
P0DMV8	HS71A_HUMAN	reviewed	Heat shock 70 kDa protein 1A (Heat shock 70 kDa protein 1) (HSP70-1) (HSP70.1)	HSPA1A HSP72 HSPA1 HSX70	Homo sapiens (Human)	641
P0DMV9	HS71B_HUMAN	reviewed	Heat shock 70 kDa protein 1B (Heat shock 70 kDa protein 2) (HSP70-2) (HSP70.2)	HSPA1B HSP72	Homo sapiens (Human)	641
P28222	5HT1B_HUMAN	reviewed	5-hydroxytryptamine receptor 1B (5-HT-1B) (5-HT1B) (S12) (Serotonin 1D beta receptor) (5-HT-1D-beta) (Serotonin receptor 1B)	HTR1B HTR1DB	Homo sapiens (Human)	390
P28566	5HT1E_HUMAN	reviewed	5-hydroxytryptamine receptor 1E (5-HT-1E) (5-HT1E) (S31) (Serotonin receptor 1E)	HTR1E	Homo sapiens (Human)	365
P28223	5HT2A_HUMAN	reviewed	5-hydroxytryptamine receptor 2A (5-HT-2) (5-HT-2A) (Serotonin receptor 2A)	HTR2A HTR2	Homo sapiens (Human)	471
P28335	5HT2C_HUMAN	reviewed	5-hydroxytryptamine receptor 2C (5-HT-2C) (5-HT2C) (5-HTR2C) (5-hydroxytryptamine receptor 1C) (5-HT-1C) (5-HT1C) (Serotonin receptor 2C)	HTR2C HTR1C	Homo sapiens (Human)	458
P46098	5HT3A_HUMAN	reviewed	5-hydroxytryptamine receptor 3A (5-HT3-A) (5-HT3A) (5-hydroxytryptamine receptor 3) (5-HT-3) (5-HT3R) (Serotonin receptor 3A) (Serotonin-gated ion channel receptor)	HTR3A 5HT3R HTR3	Homo sapiens (Human)	478
Q13639	5HT4R_HUMAN	reviewed	5-hydroxytryptamine receptor 4 (5-HT-4) (5-HT4) (Serotonin receptor 4)	HTR4	Homo sapiens (Human)	388
P41252	SYIC_HUMAN	reviewed	Isoleucine--tRNA ligase, cytoplasmic (EC 6.1.1.5) (Isoleucyl-tRNA synthetase) (IRS) (IleRS)	IARS1 IARS	Homo sapiens (Human)	1262
P01563	IFNA2_HUMAN	reviewed	Interferon alpha-2 (IFN-alpha-2) (Interferon alpha-A) (LeIF A)	IFNA2 IFNA2A IFNA2B IFNA2C	Homo sapiens (Human)	188
Q86UE6	LRRT1_HUMAN	reviewed	Leucine-rich repeat transmembrane neuronal protein 1	LRRTM1 UNQ675/PRO1309	Homo sapiens (Human)	522
P02649	APOE_HUMAN	reviewed	Apolipoprotein E (Apo-E)	APOE	Homo sapiens (Human)	317
Q9UK17	KCND3_HUMAN	reviewed	Potassium voltage-gated channel subfamily D member 3 (Voltage-gated potassium channel subunit Kv4.3)	KCND3	Homo sapiens (Human)	655
P78508	KCJ10_HUMAN	reviewed	ATP-sensitive inward rectifier potassium channel 10 (ATP-dependent inwardly rectifying potassium channel Kir4.1) (Inward rectifier K(+) channel Kir1.2) (Potassium channel, inwardly rectifying subfamily J member 10)	KCNJ10	Homo sapiens (Human)	379
P41159	LEP_HUMAN	reviewed	Leptin (Obese protein) (Obesity factor)	LEP OB OBS	Homo sapiens (Human)	167
Q9UIS9	MBD1_HUMAN	reviewed	Methyl-CpG-binding domain protein 1 (CXXC-type zinc finger protein 3) (Methyl-CpG-binding protein MBD1) (Protein containing methyl-CpG-binding domain 1)	MBD1 CXXC3 PCM1	Homo sapiens (Human)	605
P32245	MC4R_HUMAN	reviewed	Melanocortin receptor 4 (MC4-R)	MC4R	Homo sapiens (Human)	332
P14780	MMP9_HUMAN	reviewed	Matrix metalloproteinase-9 (MMP-9) (EC 3.4.24.35) (92 kDa gelatinase) (92 kDa type IV collagenase) (Gelatinase B) (GELB) [Cleaved into: 67 kDa matrix metalloproteinase-9; 82 kDa matrix metalloproteinase-9]	MMP9 CLG4B	Homo sapiens (Human)	707
P00156	CYB_HUMAN	reviewed	Cytochrome b (Complex III subunit 3) (Complex III subunit III) (Cytochrome b-c1 complex subunit 3) (Ubiquinol-cytochrome-c reductase complex cytochrome b subunit)	MT-CYB COB CYTB MTCYB	Homo sapiens (Human)	380
P42898	MTHR_HUMAN	reviewed	Methylenetetrahydrofolate reductase (EC 1.5.1.20)	MTHFR	Homo sapiens (Human)	656
P08590	MYL3_HUMAN	reviewed	Myosin light chain 3 (Cardiac myosin light chain 1) (CMLC1) (Myosin light chain 1, slow-twitch muscle B/ventricular isoform) (MLC1SB) (Ventricular myosin alkali light chain) (Ventricular myosin light chain 1) (VLCl) (Ventricular/slow twitch myosin alkali light chain) (MLC-lV/sb)	MYL3	Homo sapiens (Human)	195
P08138	TNR16_HUMAN	reviewed	Tumor necrosis factor receptor superfamily member 16 (Gp80-LNGFR) (Low affinity neurotrophin receptor p75NTR) (Low-affinity nerve growth factor receptor) (NGF receptor) (p75 ICD) (CD antigen CD271)	NGFR TNFRSF16	Homo sapiens (Human)	427
P29475	NOS1_HUMAN	reviewed	Nitric oxide synthase, brain (EC 1.14.13.39) (Constitutive NOS) (NC-NOS) (NOS type I) (Neuronal NOS) (N-NOS) (nNOS) (Peptidyl-cysteine S-nitrosylase NOS1) (bNOS)	NOS1	Homo sapiens (Human)	1434
P01303	NPY_HUMAN	reviewed	Pro-neuropeptide Y [Cleaved into: Neuropeptide Y (Neuropeptide tyrosine) (NPY); C-flanking peptide of NPY (CPON)]	NPY	Homo sapiens (Human)	97
Q9UM47	NOTC3_HUMAN	reviewed	Neurogenic locus notch homolog protein 3 (Notch 3) [Cleaved into: Notch 3 extracellular truncation; Notch 3 intracellular domain]	NOTCH3	Homo sapiens (Human)	2321
O60890	OPHN1_HUMAN	reviewed	Oligophrenin-1	OPHN1	Homo sapiens (Human)	802
P41143	OPRD_HUMAN	reviewed	Delta-type opioid receptor (D-OR-1) (DOR-1)	OPRD1 OPRD	Homo sapiens (Human)	372
P35372	OPRM_HUMAN	reviewed	Mu-type opioid receptor (M-OR-1) (MOR-1) (Mu opiate receptor) (Mu opioid receptor) (MOP) (hMOP)	OPRM1 MOR1	Homo sapiens (Human)	400
P32243	OTX2_HUMAN	reviewed	Homeobox protein OTX2 (Orthodenticle homolog 2)	OTX2	Homo sapiens (Human)	289
P26367	PAX6_HUMAN	reviewed	Paired box protein Pax-6 (Aniridia type II protein) (Oculorhombin)	PAX6 AN2	Homo sapiens (Human)	422
Q9Y6H1	CHCH2_HUMAN	reviewed	Coiled-coil-helix-coiled-coil-helix domain-containing protein 2 (Aging-associated gene 10 protein) (HCV NS2 trans-regulated protein) (NS2TP)	CHCHD2 C7orf17 AAG10	Homo sapiens (Human)	151
Q9NPD7	NRN1_HUMAN	reviewed	Neuritin	NRN1 NRN	Homo sapiens (Human)	142
P01127	PDGFB_HUMAN	reviewed	Platelet-derived growth factor subunit B (PDGF subunit B) (PDGF-2) (Platelet-derived growth factor B chain) (Platelet-derived growth factor beta polypeptide) (Proto-oncogene c-Sis) (Becaplermin)	PDGFB PDGF2 SIS	Homo sapiens (Human)	241
P09619	PGFRB_HUMAN	reviewed	Platelet-derived growth factor receptor beta (PDGF-R-beta) (PDGFR-beta) (EC 2.7.10.1) (Beta platelet-derived growth factor receptor) (Beta-type platelet-derived growth factor receptor) (CD140 antigen-like family member B) (Platelet-derived growth factor receptor 1) (PDGFR-1) (CD antigen CD140b)	PDGFRB PDGFR PDGFR1	Homo sapiens (Human)	1106
Q9NZ71	RTEL1_HUMAN	reviewed	Regulator of telomere elongation helicase 1 (EC 3.6.4.12) (Novel helicase-like)	RTEL1 C20orf41 KIAA1088 NHL	Homo sapiens (Human)	1219
Q9H2J7	S6A15_HUMAN	reviewed	Sodium-dependent neutral amino acid transporter B(0)AT2 (Sodium- and chloride-dependent neurotransmitter transporter NTT73) (Sodium-coupled branched-chain amino-acid transporter 1) (Solute carrier family 6 member 15) (Transporter v7-3)	SLC6A15 B0AT2 NTT73 SBAT1	Homo sapiens (Human)	730
Q9NVV9	THAP1_HUMAN	reviewed	THAP domain-containing protein 1	THAP1	Homo sapiens (Human)	213
P63098	CANB1_HUMAN	reviewed	Calcineurin subunit B type 1 (Protein phosphatase 2B regulatory subunit 1) (Protein phosphatase 3 regulatory subunit B alpha isoform 1)	PPP3R1 CNA2 CNB	Homo sapiens (Human)	170
P50897	PPT1_HUMAN	reviewed	Palmitoyl-protein thioesterase 1 (PPT-1) (EC 3.1.2.22) (Palmitoyl-protein hydrolase 1)	PPT1 CLN1 PPT	Homo sapiens (Human)	306
P17252	KPCA_HUMAN	reviewed	Protein kinase C alpha type (PKC-A) (PKC-alpha) (EC 2.7.11.13)	PRKCA PKCA PRKACA	Homo sapiens (Human)	672
P05129	KPCG_HUMAN	reviewed	Protein kinase C gamma type (PKC-gamma) (EC 2.7.11.13)	PRKCG PKCG	Homo sapiens (Human)	697
Q05513	KPCZ_HUMAN	reviewed	Protein kinase C zeta type (EC 2.7.11.13) (nPKC-zeta)	PRKCZ PKC2	Homo sapiens (Human)	592
Q9Y5I4	PCDC2_HUMAN	reviewed	Protocadherin alpha-C2 (PCDH-alpha-C2)	PCDHAC2	Homo sapiens (Human)	1007
F7VJQ1	APRIO_HUMAN	reviewed	Alternative prion protein (AltPrP)	PRNP ALTPRP PRIP PRP	Homo sapiens (Human)	73
P04156	PRIO_HUMAN	reviewed	Major prion protein (PrP) (ASCR) (PrP27-30) (PrP33-35C) (CD antigen CD230)	PRNP ALTPRP PRIP PRP	Homo sapiens (Human)	253
P49768	PSN1_HUMAN	reviewed	Presenilin-1 (PS-1) (EC 3.4.23.-) (Protein S182) [Cleaved into: Presenilin-1 NTF subunit; Presenilin-1 CTF subunit; Presenilin-1 CTF12 (PS1-CTF12)]	PSEN1 AD3 PS1 PSNL1	Homo sapiens (Human)	467
P49810	PSN2_HUMAN	reviewed	Presenilin-2 (PS-2) (EC 3.4.23.-) (AD3LP) (AD5) (E5-1) (STM-2) [Cleaved into: Presenilin-2 NTF subunit; Presenilin-2 CTF subunit]	PSEN2 AD4 PS2 PSNL2 STM2	Homo sapiens (Human)	448
Q96RR1	PEO1_HUMAN	reviewed	Twinkle protein, mitochondrial (EC 3.6.4.12) (Progressive external ophthalmoplegia 1 protein) (T7 gp4-like protein with intramitochondrial nucleoid localization) (T7-like mitochondrial DNA helicase) (Twinkle mtDNA helicase)	TWNK C10orf2 PEO1	Homo sapiens (Human)	684
P61769	B2MG_HUMAN	reviewed	Beta-2-microglobulin [Cleaved into: Beta-2-microglobulin form pI 5.3]	B2M CDABP0092 HDCMA22P	Homo sapiens (Human)	119
Q99933	BAG1_HUMAN	reviewed	BAG family molecular chaperone regulator 1 (BAG-1) (Bcl-2-associated athanogene 1)	BAG1 HAP	Homo sapiens (Human)	345
Q9H2X9	S12A5_HUMAN	reviewed	Solute carrier family 12 member 5 (Electroneutral potassium-chloride cotransporter 2) (K-Cl cotransporter 2) (hKCC2) (Neuronal K-Cl cotransporter)	SLC12A5 KCC2 KIAA1176	Homo sapiens (Human)	1139
Q9ULL8	SHRM4_HUMAN	reviewed	Protein Shroom4 (Second homolog of apical protein)	SHROOM4 KIAA1202 SHAP	Homo sapiens (Human)	1493
Q8N0W4	NLGNX_HUMAN	reviewed	Neuroligin-4, X-linked (Neuroligin X) (HNLX)	NLGN4X KIAA1260 NLGN4 UNQ365/PRO701	Homo sapiens (Human)	816
Q9P2E2	KIF17_HUMAN	reviewed	Kinesin-like protein KIF17 (KIF3-related motor protein)	KIF17 KIAA1405 KIF3X	Homo sapiens (Human)	1029
P62834	RAP1A_HUMAN	reviewed	Ras-related protein Rap-1A (C21KG) (G-22K) (GTP-binding protein smg p21A) (Ras-related protein Krev-1)	RAP1A KREV1	Homo sapiens (Human)	184
P10114	RAP2A_HUMAN	reviewed	Ras-related protein Rap-2a (RbBP-30)	RAP2A	Homo sapiens (Human)	183
P23560	BDNF_HUMAN	reviewed	Brain-derived neurotrophic factor (BDNF) (Abrineurin) [Cleaved into: BDNF precursor form (ProBDNF)]	BDNF	Homo sapiens (Human)	247
P60903	S10AA_HUMAN	reviewed	Protein S100-A10 (Calpactin I light chain) (Calpactin-1 light chain) (Cellular ligand of annexin II) (S100 calcium-binding protein A10) (p10 protein) (p11)	S100A10 ANX2LG CAL1L CLP11	Homo sapiens (Human)	97
P35498	SCN1A_HUMAN	reviewed	Sodium channel protein type 1 subunit alpha (Sodium channel protein brain I subunit alpha) (Sodium channel protein type I subunit alpha) (Voltage-gated sodium channel subunit alpha Nav1.1)	SCN1A NAC1 SCN1	Homo sapiens (Human)	2009
Q9H008	LHPP_HUMAN	reviewed	Phospholysine phosphohistidine inorganic pyrophosphate phosphatase (hLHPP) (EC 3.1.3.-) (EC 3.6.1.1)	LHPP	Homo sapiens (Human)	270
Q9BXM7	PINK1_HUMAN	reviewed	Serine/threonine-protein kinase PINK1, mitochondrial (EC 2.7.11.1) (BRPK) (PTEN-induced putative kinase protein 1)	PINK1	Homo sapiens (Human)	581
P11166	GTR1_HUMAN	reviewed	Solute carrier family 2, facilitated glucose transporter member 1 (Glucose transporter type 1, erythrocyte/brain) (GLUT-1) (HepG2 glucose transporter)	SLC2A1 GLUT1	Homo sapiens (Human)	492
P31645	SC6A4_HUMAN	reviewed	Sodium-dependent serotonin transporter (SERT) (5HT transporter) (5HTT) (Solute carrier family 6 member 4)	SLC6A4 HTT SERT	Homo sapiens (Human)	630
Q08357	S20A2_HUMAN	reviewed	Sodium-dependent phosphate transporter 2 (Gibbon ape leukemia virus receptor 2) (GLVR-2) (Phosphate transporter 2) (PiT-2) (Pit2) (hPit2) (Solute carrier family 20 member 2)	SLC20A2 GLVR2 PIT2	Homo sapiens (Human)	652
P61764	STXB1_HUMAN	reviewed	Syntaxin-binding protein 1 (MUNC18-1) (N-Sec1) (Protein unc-18 homolog 1) (Unc18-1) (Protein unc-18 homolog A) (Unc-18A) (p67)	STXBP1 UNC18A	Homo sapiens (Human)	594
P63027	VAMP2_HUMAN	reviewed	Vesicle-associated membrane protein 2 (VAMP-2) (Synaptobrevin-2)	VAMP2 SYB2	Homo sapiens (Human)	116
P08247	SYPH_HUMAN	reviewed	Synaptophysin (Major synaptic vesicle protein p38)	SYP	Homo sapiens (Human)	313
P25103	NK1R_HUMAN	reviewed	Substance-P receptor (SPR) (NK-1 receptor) (NK-1R) (Tachykinin receptor 1)	TACR1 NK1R TAC1R	Homo sapiens (Human)	407
Q03518	TAP1_HUMAN	reviewed	Antigen peptide transporter 1 (APT1) (ATP-binding cassette sub-family B member 2) (Peptide supply factor 1) (Peptide transporter PSF1) (PSF-1) (Peptide transporter TAP1) (Peptide transporter involved in antigen processing 1) (Really interesting new gene 4 protein)	TAP1 ABCB2 PSF1 RING4 Y3	Homo sapiens (Human)	808
O43435	TBX1_HUMAN	reviewed	T-box transcription factor TBX1 (T-box protein 1) (Testis-specific T-box protein)	TBX1	Homo sapiens (Human)	398
Q16635	TAZ_HUMAN	reviewed	Tafazzin (Protein G4.5)	TAZ EFE2 G4.5	Homo sapiens (Human)	292
P15884	ITF2_HUMAN	reviewed	Transcription factor 4 (TCF-4) (Class B basic helix-loop-helix protein 19) (bHLHb19) (Immunoglobulin transcription factor 2) (ITF-2) (SL3-3 enhancer factor 2) (SEF-2)	TCF4 BHLHB19 ITF2 SEF2	Homo sapiens (Human)	667
P48775	T23O_HUMAN	reviewed	Tryptophan 2,3-dioxygenase (TDO) (EC 1.13.11.11) (Tryptamin 2,3-dioxygenase) (Tryptophan oxygenase) (TO) (TRPO) (Tryptophan pyrrolase) (Tryptophanase)	TDO2 TDO	Homo sapiens (Human)	406
P07101	TY3H_HUMAN	reviewed	Tyrosine 3-monooxygenase (EC 1.14.16.2) (Tyrosine 3-hydroxylase) (TH)	TH TYH	Homo sapiens (Human)	528
P17752	TPH1_HUMAN	reviewed	Tryptophan 5-hydroxylase 1 (EC 1.14.16.4) (Tryptophan 5-monooxygenase 1)	TPH1 TPH TPRH TRPH	Homo sapiens (Human)	444
P49815	TSC2_HUMAN	reviewed	Tuberin (Tuberous sclerosis 2 protein)	TSC2 TSC4	Homo sapiens (Human)	1807
P02766	TTHY_HUMAN	reviewed	Transthyretin (ATTR) (Prealbumin) (TBPA)	TTR PALB	Homo sapiens (Human)	147
P49459	UBE2A_HUMAN	reviewed	Ubiquitin-conjugating enzyme E2 A (EC 2.3.2.23) (E2 ubiquitin-conjugating enzyme A) (RAD6 homolog A) (HR6A) (hHR6A) (Ubiquitin carrier protein A) (Ubiquitin-protein ligase A)	UBE2A RAD6A	Homo sapiens (Human)	152
O76024	WFS1_HUMAN	reviewed	Wolframin	WFS1	Homo sapiens (Human)	890
Q9H1J5	WNT8A_HUMAN	reviewed	Protein Wnt-8a (Protein Wnt-8d)	WNT8A WNT8D	Homo sapiens (Human)	351
P51811	XK_HUMAN	reviewed	Membrane transport protein XK (Kell complex 37 kDa component) (Kx antigen) (XK-related protein 1)	XK XKR1 XRG1	Homo sapiens (Human)	444
O00555	CAC1A_HUMAN	reviewed	Voltage-dependent P/Q-type calcium channel subunit alpha-1A (Brain calcium channel I) (BI) (Calcium channel, L type, alpha-1 polypeptide isoform 4) (Voltage-gated calcium channel subunit alpha Cav2.1)	CACNA1A CACH4 CACN3 CACNL1A4	Homo sapiens (Human)	2506
Q00975	CAC1B_HUMAN	reviewed	Voltage-dependent N-type calcium channel subunit alpha-1B (Brain calcium channel III) (BIII) (Calcium channel, L type, alpha-1 polypeptide isoform 5) (Voltage-gated calcium channel subunit alpha Cav2.2)	CACNA1B CACH5 CACNL1A5	Homo sapiens (Human)	2339
P01258	CALC_HUMAN	reviewed	Calcitonin [Cleaved into: Calcitonin; Katacalcin (Calcitonin carboxyl-terminal peptide) (CCP) (PDN-21)]	CALCA CALC1	Homo sapiens (Human)	141
P06881	CALCA_HUMAN	reviewed	Calcitonin gene-related peptide 1 (Alpha-type CGRP) (Calcitonin gene-related peptide I) (CGRP-I)	CALCA CALC1	Homo sapiens (Human)	128
Q7Z5B4	RIC3_HUMAN	reviewed	Protein RIC-3 (Resistant to inhibitor of cholinesterase 3)	RIC3 UNQ720/PRO1385	Homo sapiens (Human)	369
Q9BZK7	TBL1R_HUMAN	reviewed	F-box-like/WD repeat-containing protein TBL1XR1 (Nuclear receptor corepressor/HDAC3 complex subunit TBLR1) (TBL1-related protein 1) (Transducin beta-like 1X-related protein 1)	TBL1XR1 IRA1 TBLR1	Homo sapiens (Human)	514
Q9H6U8	ALG9_HUMAN	reviewed	Alpha-1,2-mannosyltransferase ALG9 (EC 2.4.1.259) (EC 2.4.1.261) (Asparagine-linked glycosylation protein 9 homolog) (Disrupted in bipolar disorder protein 1) (Dol-P-Man:Man(6)GlcNAc(2)-PP-Dol alpha-1,2-mannosyltransferase) (Dol-P-Man:Man(8)GlcNAc(2)-PP-Dol alpha-1,2-mannosyltransferase)	ALG9 DIBD1	Homo sapiens (Human)	611
Q13554	KCC2B_HUMAN	reviewed	Calcium/calmodulin-dependent protein kinase type II subunit beta (CaM kinase II subunit beta) (CaMK-II subunit beta) (EC 2.7.11.17)	CAMK2B CAM2 CAMK2 CAMKB	Homo sapiens (Human)	666
Q9Y4A5	TRRAP_HUMAN	reviewed	Transformation/transcription domain-associated protein (350/400 kDa PCAF-associated factor) (PAF350/400) (STAF40) (Tra1 homolog)	TRRAP PAF400	Homo sapiens (Human)	3859
Q9H461	FZD8_HUMAN	reviewed	Frizzled-8 (Fz-8) (hFz8)	FZD8	Homo sapiens (Human)	694
P42574	CASP3_HUMAN	reviewed	Caspase-3 (CASP-3) (EC 3.4.22.56) (Apopain) (Cysteine protease CPP32) (CPP-32) (Protein Yama) (SREBP cleavage activity 1) (SCA-1) [Cleaved into: Caspase-3 subunit p17; Caspase-3 subunit p12]	CASP3 CPP32	Homo sapiens (Human)	277
Q9NSK7	CS012_HUMAN	reviewed	Protein C19orf12	C19orf12	Homo sapiens (Human)	152
Q96EV8	DTBP1_HUMAN	reviewed	Dysbindin (Biogenesis of lysosome-related organelles complex 1 subunit 8) (BLOC-1 subunit 8) (Dysbindin-1) (Dystrobrevin-binding protein 1) (Hermansky-Pudlak syndrome 7 protein) (HPS7 protein)	DTNBP1 BLOC1S8 My031	Homo sapiens (Human)	351
Q9BQG1	SYT3_HUMAN	reviewed	Synaptotagmin-3 (Synaptotagmin III) (SytIII)	SYT3	Homo sapiens (Human)	590
O00203	AP3B1_HUMAN	reviewed	AP-3 complex subunit beta-1 (Adaptor protein complex AP-3 subunit beta-1) (Adaptor-related protein complex 3 subunit beta-1) (Beta-3A-adaptin) (Clathrin assembly protein complex 3 beta-1 large chain)	AP3B1 ADTB3A	Homo sapiens (Human)	1094
P08185	CBG_HUMAN	reviewed	Corticosteroid-binding globulin (CBG) (Serpin A6) (Transcortin)	SERPINA6 CBG	Homo sapiens (Human)	405
P56645	PER3_HUMAN	reviewed	Period circadian protein homolog 3 (hPER3) (Cell growth-inhibiting gene 13 protein) (Circadian clock protein PERIOD 3)	PER3 GIG13	Homo sapiens (Human)	1201
O43426	SYNJ1_HUMAN	reviewed	Synaptojanin-1 (EC 3.1.3.36) (Synaptic inositol 1,4,5-trisphosphate 5-phosphatase 1)	SYNJ1 KIAA0910	Homo sapiens (Human)	1573
O43556	SGCE_HUMAN	reviewed	Epsilon-sarcoglycan (Epsilon-SG)	SGCE ESG UNQ433/PRO840	Homo sapiens (Human)	437
Q9UPA5	BSN_HUMAN	reviewed	Protein bassoon (Zinc finger protein 231)	BSN KIAA0434 ZNF231	Homo sapiens (Human)	3926
O75762	TRPA1_HUMAN	reviewed	Transient receptor potential cation channel subfamily A member 1 (Ankyrin-like with transmembrane domains protein 1) (Transformation-sensitive protein p120) (Wasabi receptor)	TRPA1 ANKTM1	Homo sapiens (Human)	1119
O43581	SYT7_HUMAN	reviewed	Synaptotagmin-7 (IPCA-7) (Prostate cancer-associated protein 7) (Synaptotagmin VII) (SytVII)	SYT7 PCANAP7	Homo sapiens (Human)	403
O95264	5HT3B_HUMAN	reviewed	5-hydroxytryptamine receptor 3B (5-HT3-B) (5-HT3B) (Serotonin receptor 3B)	HTR3B	Homo sapiens (Human)	441
P20963	CD3Z_HUMAN	reviewed	T-cell surface glycoprotein CD3 zeta chain (T-cell receptor T3 zeta chain) (CD antigen CD247)	CD247 CD3Z T3Z TCRZ	Homo sapiens (Human)	164
O95970	LGI1_HUMAN	reviewed	Leucine-rich glioma-inactivated protein 1 (Epitempin-1)	LGI1 EPT UNQ775/PRO1569	Homo sapiens (Human)	557
Q969I3	GLYL1_HUMAN	reviewed	Glycine N-acyltransferase-like protein 1 (EC 2.3.1.68) (Acyl-CoA:glycine N-acyltransferase-like protein 1) (Glutamine N-acyltransferase)	GLYATL1 GNAT	Homo sapiens (Human)	302
Q9UHM6	OPN4_HUMAN	reviewed	Melanopsin (Opsin-4)	OPN4 MOP	Homo sapiens (Human)	478
Q96A00	PP14A_HUMAN	reviewed	Protein phosphatase 1 regulatory subunit 14A (17 kDa PKC-potentiated inhibitory protein of PP1) (Protein kinase C-potentiated inhibitor protein of 17 kDa) (CPI-17)	PPP1R14A CPI17 PPP1INL	Homo sapiens (Human)	147
O14862	AIM2_HUMAN	reviewed	Interferon-inducible protein AIM2 (Absent in melanoma 2)	AIM2	Homo sapiens (Human)	343
Q9NRD5	PICK1_HUMAN	reviewed	PRKCA-binding protein (Protein interacting with C kinase 1) (Protein kinase C-alpha-binding protein)	PICK1 PRKCABP	Homo sapiens (Human)	415
O15516	CLOCK_HUMAN	reviewed	Circadian locomoter output cycles protein kaput (hCLOCK) (EC 2.3.1.48) (Class E basic helix-loop-helix protein 8) (bHLHe8)	CLOCK BHLHE8 KIAA0334	Homo sapiens (Human)	846

## Sheet: Depression candidate targets
PLK2
TRPV1
ARF1
GRM1
BDNF
NET
SERT
CHRNA7
GABRB2
GAR
GABRG2
GABRA1
GABRD
GABRG3
TACR3
MAO-A
MAO
H1R
GRIA
SMPD4
OPRL1
CRHR1
BDKRB1
HTR2C
TRPC5
TRPC4
HTR1A
5HT2R
SNDR
IDO1
TACR1
GABBR
TYMP
NMDAR
GPCR
HTR2A
ADRA2C
NR3C1
CHRM5
ADRA2A
D2R
MAO-B
5HTR
HTR2B
EPO
EPOR
CHRNA2
MOP
CASPC
GLYAT
BPNT1
ADCY1
CPLX2
PPR17
ACM2
TPH2
CNR1
COBA1
COX15
CRFR1
MK14
KC1D
ADRB2
ABCAD
CP3A4
PRIC2
DLG4
DNMT1
DPYL2
DRD1
DRD2
DRD4
DUS1
TOR1A
EFNB2
EFNB3
ABCD1
FKBP5
SHAN2
SORC3
RIMS1
NCDN
PKHM2
VP13A
FMR1
PI51C
SIR1
NCS1
VPP2
PANX1
MTOR
LRRT2
GAS1
BSCL2
GFAP
DISC1
MCHR1
GRIA1
GRIA2
GRID2
GRIK1
ACAD9
NMDZ1
NMDE1
NMDE2
GCR
ADT1
GRM2
GRM4
GRM7
GSK3B
HBA
HEXA
APAF
HPCA
HPS1
RASH
DHI1
HS71A
HS71B
5HT1B
5HT1E
5HT2A
5HT2C
5HT3A
5HT4R
SYIC
IFNA2
LRRT1
APOE
KCND3
KCJ10
LEP
MBD1
MC4R
MMP9
CYB
MTHR
MYL3
TNR16
NOS1
NPY
NOTC3
OPHN1
OPRD
OPRM
OTX2
PAX6
CHCH2
NRN1
PDGFB
PGFRB
RTEL1
S6A15
THAP1
CANB1
PPT1
KPCA
KPCG
KPCZ
PCDC2
APRIO
PRIO
PSN1
PSN2
PEO1
B2MG
BAG1
S12A5
SHRM4
NLGNX
KIF17
RAP1A
RAP2A
S10AA
SCN1A
LHPP
PINK1
GTR1
SC6A4
S20A2
STXB1
VAMP2
SYPH
NK1R
TAP1
TBX1
TAZ
ITF2
T23O
TY3H
TPH1
TSC2
TTHY
UBE2A
WFS1
WNT8A
XK
CAC1A
CAC1B
CALC
CALCA
RIC3
TBL1R
ALG9
KCC2B
TRRAP
FZD8
CASP3
CS012
DTBP1
SYT3
AP3B1
CBG
PER3
SYNJ1
SGCE
BSN
TRPA1
SYT7
5HT3B
CD3Z
LGI1
GLYL1
OPN4
PP14A
AIM2
PICK1
CLOCK
CREB1
