# Supplementary material for: An Integrative Pharmacology-Based Pattern to Uncover the Pharmacological Mechanism of Ginsenoside H Dripping Pills in the Treatment of Depression
Source: Front Pharmacol. 2021 Feb 15;11:590457. doi: 10.3389/fphar.2020.590457 (PMC7917282; doi:10.3389/fphar.2020.590457)
Supplement: Supplementary file 4 [file table4.xlsx]

## Sheet: PPI
PSENEN	interacts with	APH1A
APH1A	interacts with	PSEN1
CDK1	interacts with	AURKA
PSENEN	interacts with	NCSTN
PSEN1	interacts with	APH1B
NCSTN	interacts with	APH1B
EPO	interacts with	EPOR
APH1A	interacts with	NCSTN
PSEN2	interacts with	NCSTN
PSENEN	interacts with	PSEN2
PSENEN	interacts with	APH1B
APH1A	interacts with	PSEN2
PSEN2	interacts with	APH1B
PSEN1	interacts with	NCSTN
NCOR2	interacts with	HDAC3
PSENEN	interacts with	PSEN1
VEGFA	interacts with	KDR
APAF1	interacts with	CASP3
PSEN2	interacts with	PSEN1
EGFR	interacts with	STAT3
MTOR	interacts with	TSC2
APAF1	interacts with	BCL2L1
PICK1	interacts with	GRIA2
PIK3R1	interacts with	PIK3CD
PIK3R1	interacts with	EGFR
VEGFA	interacts with	STAT3
NCOR2	interacts with	HDAC1
HDAC2	interacts with	NCOR2
GRIA1	interacts with	DLG4
BCL2L1	interacts with	STAT3
LEP	interacts with	STAT3
DLG4	interacts with	GRIA2
ARF1	interacts with	AP3B1
GABRG2	interacts with	GABRA1
FKBP5	interacts with	NR3C1
HDAC1	interacts with	DNMT1
GABRG2	interacts with	GABRB2
VEGFA	interacts with	MMP9
HSP90AA1	interacts with	EGFR
MTOR	interacts with	STAT3
VEGFA	interacts with	PDGFB
GABRA1	interacts with	GABRB2
CDK1	interacts with	TYMS
FKBP5	interacts with	HSP90AA1
HDAC2	interacts with	DNMT1
MTOR	interacts with	EGFR
HDAC2	interacts with	HDAC1
HSP90AA1	interacts with	HDAC6
NOS1	interacts with	DLG4
CNR1	interacts with	OPRL1
GSK3B	interacts with	TSC2
CNR1	interacts with	DRD2
NCOR2	interacts with	HDAC8
HSP90AA1	interacts with	NR3C1
CNR1	interacts with	OPRD1
HSP90AA1	interacts with	STAT3
FGF1	interacts with	FGF2
MMP9	interacts with	STAT3
GRIA1	interacts with	PICK1
PIK3R1	interacts with	PIK3CG
STAT3	interacts with	FGF2
HSP90AA1	interacts with	KDR
VEGFA	interacts with	EGFR
PIK3R1	interacts with	STAT3
CDK1	interacts with	HSP90AA1
NCS1	interacts with	DRD2
RORC	interacts with	STAT3
VEGFA	interacts with	HSP90AA1
HDAC2	interacts with	HDAC10
VEGFA	interacts with	FGF2
HDAC3	interacts with	HDAC10
NCOR2	interacts with	HDAC10
VEGFA	interacts with	CREB1
S1PR1	interacts with	STAT3
GRIK1	interacts with	DLG4
STAT3	interacts with	IL2
FGF2	interacts with	KDR
GRIA1	interacts with	GRIA2
BDNF	interacts with	STAT3
WNT8A	interacts with	FZD8
ADRA2C	interacts with	NPY
NPY	interacts with	ADRA2A
CNR1	interacts with	DRD4
GRM2	interacts with	DRD2
CD247	interacts with	IL2
NCOR2	interacts with	HDAC6
HDAC2	interacts with	NR3C1
ENSG00000196689	interacts with	TRPA1
CNR1	interacts with	ADRA2A
CREB1	interacts with	GSK3B
OPRM1	interacts with	NPY
HTR1A	interacts with	SLC6A4
HDAC1	interacts with	HDAC10
ADRA2C	interacts with	CNR1
NPY	interacts with	CNR1
HDAC6	interacts with	NR3C1
PIK3R1	interacts with	MTOR
SYK	interacts with	CD247
MTOR	interacts with	HSP90AA1
NPY	interacts with	LEP
GRM2	interacts with	HTR1A
MTOR	interacts with	IL2
HDAC8	interacts with	HDAC10
DLG4	interacts with	GRM1
DRD1	interacts with	ADCY1
DLG4	interacts with	LGI1
NPY	interacts with	HTR1A
PIK3R1	interacts with	SYK
NPY	interacts with	DRD2
NPY	interacts with	OPRL1
CRHR1	interacts with	DRD1
NPY	interacts with	OPRD1
CDK1	interacts with	HDAC1
HDAC1	interacts with	HDAC6
GRM2	interacts with	CNR1
SYK	interacts with	IL2
HDAC2	interacts with	HDAC6
DRD2	interacts with	ADCY1
SYK	interacts with	PIK3CG
GSK3B	interacts with	AURKA
HTR2A	interacts with	GRM1
GRM2	interacts with	DRD4
NPY	interacts with	MCHR1
HDAC3	interacts with	STAT3
HDAC8	interacts with	HDAC6
HTR1A	interacts with	ADCY1
RIMS1	interacts with	VAMP2
PINK1	interacts with	BCL2L1
HDAC6	interacts with	HDAC3
HDAC1	interacts with	HDAC3
ADCY1	interacts with	DRD4
WNT8A	interacts with	GSK3B
BDNF	interacts with	CREB1
NPY	interacts with	DRD4
HDAC1	interacts with	TRRAP
CALCA	interacts with	ADRB2
HSP90AA1	interacts with	AURKA
GRM4	interacts with	HTR1A
IDO1	interacts with	TPH1
OPRM1	interacts with	GRM2
DRD2	interacts with	GRM7
OPRM1	interacts with	OPRD1
GRM2	interacts with	OPRL1
ENSG00000196689	interacts with	CNR1
GRM4	interacts with	DRD2
GRM2	interacts with	OPRD1
DRD2	interacts with	DRD4
GSK3B	interacts with	NR3C1
CRHR1	interacts with	ADRB2
GRM4	interacts with	ADORA1
GRM4	interacts with	CNR1
CRHR1	interacts with	MC4R
GABRG3	interacts with	GABRB2
CRHR1	interacts with	CALCA
HSP90AA1	interacts with	IL2
OPRM1	interacts with	CNR1
CNR1	interacts with	MCHR1
SYNJ1	interacts with	VAMP2
CASP3	interacts with	BCL2L1
GRM7	interacts with	DRD4
GRM7	interacts with	HTR1A
GRM1	interacts with	HTR2C
ADRB2	interacts with	EGFR
PDGFB	interacts with	STAT3
GRM2	interacts with	ADORA1
TOR1A	interacts with	THAP1
PIK3CD	interacts with	SYK
GRM1	interacts with	MCHR1
PDGFB	interacts with	KDR
CNR1	interacts with	ADCY1
NPY	interacts with	ADORA1
CNR1	interacts with	HTR1A
ARF1	interacts with	VAMP2
GRM4	interacts with	DRD4
HTR1A	interacts with	S1PR1
NPY	interacts with	GRM2
CNR1	interacts with	GRM7
ADORA1	interacts with	ADCY1
OPRM1	interacts with	DRD2
GRM7	interacts with	OPRD1
EGFR	interacts with	FGF2
PIK3R1	interacts with	KDR
GRM4	interacts with	OPRM1
DRD2	interacts with	OPRD1
CREB1	interacts with	EPO
ADRB2	interacts with	ADCY1
GRM4	interacts with	OPRL1
ADRA2C	interacts with	OPRL1
DRD2	interacts with	OPRL1
OPRM1	interacts with	DRD4
GRM4	interacts with	OPRD1
PTAFR	interacts with	STAT3
ADRA2A	interacts with	OPRD1
OPRL1	interacts with	ADRA2A
VEGFA	interacts with	PIK3R1
ADRA2C	interacts with	OPRD1
OPRD1	interacts with	DRD4
GRM4	interacts with	ADCY1
ADORA1	interacts with	DRD2
GRM2	interacts with	ADRA2A
OPRM1	interacts with	ADRA2C
PIK3CG	interacts with	PDGFB
OPRM1	interacts with	ADRA2A
OPRL1	interacts with	HTR1A
ADORA1	interacts with	GRM7
GRM1	interacts with	TACR1
OPRL1	interacts with	DRD4
GRM1	interacts with	HTR2B
OPRM1	interacts with	GRM7
MMP9	interacts with	EFNB2
CRHR1	interacts with	ADCY1
ADRA2C	interacts with	ADORA1
OPRM1	interacts with	HTR1A
VEGFA	interacts with	TBX1
ADORA1	interacts with	OPRL1
ADCY1	interacts with	ADRA2A
HRH1	interacts with	PTAFR
ADRA2C	interacts with	GRM2
CNR1	interacts with	ADORA1
OPRL1	interacts with	ADCY1
GRM4	interacts with	ADRA2A
SYK	interacts with	RAP1A
CHRNA7	interacts with	CHRNA2
HTR1A	interacts with	OPRD1
ADRA2C	interacts with	ADCY1
HTR2A	interacts with	HRH1
GRM7	interacts with	OPRL1
NPY	interacts with	GRM7
ADORA1	interacts with	OPRD1
VAMP2	interacts with	AP3B1
TYMP	interacts with	TYMS
ADORA1	interacts with	ADRA2A
GRM1	interacts with	TACR3
PIK3R1	interacts with	NR3C1
GRM4	interacts with	GRM1
GRM7	interacts with	ADCY1
GRM4	interacts with	NPY
GRM7	interacts with	ADRA2A
ADORA1	interacts with	DRD4
UBE2A	interacts with	HSP90AA1
PIK3R1	interacts with	BDNF
FGF1	interacts with	PIK3R1
GRM4	interacts with	ADRA2C
HRH1	interacts with	TACR1
HRH1	interacts with	GRM1
PIK3CD	interacts with	IL2
ADCY1	interacts with	OPRD1
SYNJ1	interacts with	EGFR
OPRM1	interacts with	ADCY1
HDAC2	interacts with	HDAC3
PIK3R1	interacts with	HSP90AA1
IDO1	interacts with	TPH2
OPRM1	interacts with	ADORA1
HRH1	interacts with	HTR2C
DRD2	interacts with	HTR1A
DRD1	interacts with	MC4R
PIK3R1	interacts with	FGF2
ADRA2C	interacts with	DRD2
HRH1	interacts with	HTR2B
DRD1	interacts with	CALCA
PIK3R1	interacts with	IL2
CPLX2	interacts with	VAMP2
HTR1A	interacts with	ADRA2A
PDGFB	interacts with	S1PR1
OPRM1	interacts with	STAT3
CALCA	interacts with	MC4R
ADORA1	interacts with	HTR1A
VEGFA	interacts with	EPO
TCF4	interacts with	HDAC1
DRD2	interacts with	MCHR1
RAP1A	interacts with	AP3B1
HTR2A	interacts with	TACR1
IDO1	interacts with	MAOA
PIK3R1	interacts with	PDGFB
ADRB2	interacts with	HTR2C
GRM2	interacts with	ADCY1
HTR2C	interacts with	MCHR1
GRM2	interacts with	GRM1
HTR1A	interacts with	MCHR1
DRD2	interacts with	ADRA2A
ARF1	interacts with	KDR
TACR1	interacts with	EGFR
CNR1	interacts with	BDKRB1
CHRM5	interacts with	GRM1
PIK3R1	interacts with	CREB1
ADRB2	interacts with	TACR1
ADRA2C	interacts with	DRD4
TACR2	interacts with	GRM1
TACR3	interacts with	HTR2C
HTR1A	interacts with	DRD4
ADRA2C	interacts with	HTR1A
PER3	interacts with	CLOCK
ADRA2C	interacts with	GRM7
PIK3R1	interacts with	EFNB2
GRM4	interacts with	GRM2
GRM1	interacts with	GRM7
HRH1	interacts with	TACR2
ADRB2	interacts with	MC4R
CLOCK	interacts with	HDAC3
TACR1	interacts with	HTR2C
CHRM5	interacts with	HTR2C
GABRG3	interacts with	GABRA1
OPRL1	interacts with	S1PR1
ADRA2A	interacts with	DRD4
HTR2B	interacts with	MCHR1
BDNF	interacts with	FGF2
SLC6A4	interacts with	TPH1
CALCA	interacts with	ADCY1
STAT3	interacts with	OPRD1
HTR2A	interacts with	CHRM5
HDAC2	interacts with	HDAC8
ADORA1	interacts with	MCHR1
HDAC8	interacts with	HDAC1
HDAC8	interacts with	HDAC3
DRD1	interacts with	ADRB2
DRD2	interacts with	BDKRB1
EFNB2	interacts with	EFNB3
HDAC6	interacts with	HDAC10
MCHR1	interacts with	DRD4
BDKRB1	interacts with	DRD4
TACR3	interacts with	MCHR1
PIK3R1	interacts with	RAP1A
SYNJ1	interacts with	EFNB2
TACR1	interacts with	MCHR1
PIK3R1	interacts with	TACR1
HTR2A	interacts with	HTR2C
HRH1	interacts with	BDKRB1
OPRL1	interacts with	MCHR1
CHRM5	interacts with	PTAFR
CNR1	interacts with	S1PR1
MMP9	interacts with	EFNB3
OPN4	interacts with	GRM1
CHRM5	interacts with	TACR2
GRM2	interacts with	MCHR1
HTR2A	interacts with	TACR3
HRH1	interacts with	MCHR1
VAMP2	interacts with	EGFR
HTR2A	interacts with	MCHR1
CHRM5	interacts with	HTR2B
GRM4	interacts with	MCHR1
HTR2A	interacts with	OPN4
HTR2C	interacts with	HTR2B
HTR2A	interacts with	HTR2B
MCHR1	interacts with	OPRD1
CHRM5	interacts with	TACR1
S1PR1	interacts with	OPRD1
ADCY1	interacts with	MCHR1
GRM2	interacts with	GRM7
HRH1	interacts with	TACR3
NPY	interacts with	ADCY1
HTR2A	interacts with	SLC6A4
PIK3CD	interacts with	PIK3CG
HTR2A	interacts with	PTAFR
HRH1	interacts with	CHRM5
PIK3R1	interacts with	GRM1
RIMS1	interacts with	BSN
PTAFR	interacts with	GRM1
GRM4	interacts with	GRM7
TACR2	interacts with	TACR3
TACR2	interacts with	TACR1
GRM7	interacts with	MCHR1
S1PR1	interacts with	ADRA2A
OPN4	interacts with	HTR2C
OPRM1	interacts with	MCHR1
ADRA2C	interacts with	ADRA2A
OPRM1	interacts with	S1PR1
TACR1	interacts with	BDKRB1
MC4R	interacts with	ADCY1
OPRL1	interacts with	OPRD1
OPN4	interacts with	HTR2B
TACR1	interacts with	HTR2B
TACR2	interacts with	HTR2C
OPN4	interacts with	MCHR1
BDNF	interacts with	RAP1A
NPY	interacts with	BDKRB1
HTR2A	interacts with	GRM2
HRH1	interacts with	OPN4
PIK3R1	interacts with	TACR3
OPRM1	interacts with	OPRL1
HTR2A	interacts with	TACR2
HTR2A	interacts with	PIK3R1
ADORA1	interacts with	S1PR1
TACR2	interacts with	MCHR1
TYMS	interacts with	AURKA
CHRM5	interacts with	MCHR1
TACR2	interacts with	HTR2B
PIK3R1	interacts with	BDKRB1
GRM4	interacts with	S1PR1
CHRM5	interacts with	BDKRB1
ARF1	interacts with	PIK3R1
VEGFA	interacts with	ARF1
ADCY1	interacts with	BDKRB1
NT5C3A	interacts with	TYMP
OPN4	interacts with	TACR1
GRM7	interacts with	BDKRB1
TACR3	interacts with	HTR2B
ADRA2C	interacts with	MCHR1
ADRA2C	interacts with	S1PR1
ADRA2A	interacts with	MCHR1
PIK3R1	interacts with	S1PR1
GRM7	interacts with	S1PR1
PIK3R1	interacts with	HRH1
TACR1	interacts with	TACR3
PIK3R1	interacts with	HTR2C
PTAFR	interacts with	BDKRB1
SYNJ1	interacts with	ADRB2
APH1A	interacts with	APH1B
OPN4	interacts with	TACR3
RAP1A	interacts with	EPO
PTAFR	interacts with	TACR3
APOE	interacts with	WFS1
VAMP2	interacts with	TACR1
CHRM5	interacts with	OPN4
HTR2A	interacts with	BDKRB1
ADRA2A	interacts with	BDKRB1
TACR2	interacts with	OPN4
CHRM5	interacts with	TACR3
NT5C3A	interacts with	TYMS
GRM1	interacts with	BDKRB1
PTAFR	interacts with	TACR2
DRD2	interacts with	S1PR1
VAMP2	interacts with	ADRB2
PIK3R1	interacts with	HTR2B
S1PR1	interacts with	DRD4
GRM2	interacts with	BDKRB1
TACR3	interacts with	BDKRB1
OPRD1	interacts with	BDKRB1
OPRM1	interacts with	BDKRB1
RAP1A	interacts with	EPOR
GRM4	interacts with	BDKRB1
PTAFR	interacts with	TACR1
OPRL1	interacts with	BDKRB1
GRM2	interacts with	S1PR1
PIK3R1	interacts with	MCHR1
TACR2	interacts with	BDKRB1
NCOR2	interacts with	NR3C1
PIK3R1	interacts with	OPN4
PTAFR	interacts with	MCHR1
PTAFR	interacts with	HTR2C
MCHR1	interacts with	BDKRB1
ADRA2C	interacts with	BDKRB1
S1PR1	interacts with	ADCY1
HTR2C	interacts with	BDKRB1
S1PR1	interacts with	MCHR1
SYNJ1	interacts with	EFNB3
PTAFR	interacts with	OPN4
S1PR1	interacts with	BDKRB1
ADORA1	interacts with	BDKRB1
PTAFR	interacts with	HTR2B
TDRD3	interacts with	FMR1
PIK3R1	interacts with	PTAFR
NPY	interacts with	S1PR1
SYNJ1	interacts with	TACR1
PIK3R1	interacts with	TACR2
PIK3R1	interacts with	CHRM5
HTR1A	interacts with	BDKRB1
HTR2B	interacts with	BDKRB1
OPN4	interacts with	BDKRB1
LEP	interacts with	EPO
MAOA	interacts with	SLC6A4
NPY	interacts with	MC4R
CDK1	interacts with	PLK2
PSEN1	interacts with	GSK3B
FGF1	interacts with	KDR
ENSG00000196689	interacts with	CALCA
FKBP5	interacts with	MTOR
FGF1	interacts with	EGFR
VEGFA	interacts with	CSF1R
MT-CYB	interacts with	COX15
DNMT1	interacts with	STAT3
VEGFA	interacts with	MTOR
VEGFA	interacts with	BDNF
NPY	interacts with	CALCA
VEGFA	interacts with	LEP
PSEN1	interacts with	APOE
PIK3R1	interacts with	GSK3B
PIK3CD	interacts with	MTOR
HTR2C	interacts with	SLC6A4
PSENEN	interacts with	OPRM1
CASP3	interacts with	STAT3
PDGFB	interacts with	EGFR
PIK3CD	interacts with	KDR
PINK1	interacts with	HSP90AA1
TPH2	interacts with	SLC6A4
NPY	interacts with	ADRB2
HTR1A	interacts with	TPH1
LEP	interacts with	MC4R
NCS1	interacts with	KCND3
LEP	interacts with	EGFR
DRD2	interacts with	SLC6A4
PIK3CD	interacts with	EGFR
SYK	interacts with	STAT3
SLC6A4	interacts with	DRD4
CDK1	interacts with	BCL2L1
NCOR2	interacts with	RORC
MMP9	interacts with	FGF2
GRIA1	interacts with	BDNF
PSENEN	interacts with	OPRL1
PSENEN	interacts with	OPRD1
PAX6	interacts with	FGF2
PIK3CD	interacts with	GSK3B
GABRG2	interacts with	GABRD
MMP9	interacts with	EGFR
BDNF	interacts with	EGFR
BDNF	interacts with	NPY
GABRG2	interacts with	SCN1A
CSF1R	interacts with	FGF2
CRHR1	interacts with	SLC6A4
GABRA1	interacts with	GABRD
TPH2	interacts with	TPH1
BDNF	interacts with	MC4R
BDNF	interacts with	LEP
PDGFB	interacts with	CSF1R
APAF1	interacts with	HSP90AA1
EGFR	interacts with	IL2
MTOR	interacts with	CASP3
BDNF	interacts with	APOE
MTOR	interacts with	KDR
PSEN2	interacts with	APOE
IDO1	interacts with	STAT3
IDO1	interacts with	IL2
EGFR	interacts with	LGALS3
BDNF	interacts with	NR3C1
DISC1	interacts with	GSK3B
HTR2A	interacts with	BDNF
VEGFA	interacts with	EFNB2
IFNA2	interacts with	EGFR
MAOA	interacts with	TPH1
FGF1	interacts with	VEGFA
BDNF	interacts with	SLC6A4
HTR2A	interacts with	DLG4
STAT3	interacts with	KDR
MMP9	interacts with	APOE
HTR2A	interacts with	TPH1
SGCE	interacts with	THAP1
CREB1	interacts with	STAT3
MAOA	interacts with	DRD4
HPCA	interacts with	KCND3
GABRG2	interacts with	SCN2A
PICK1	interacts with	DLG4
GFAP	interacts with	PAX6
BDNF	interacts with	PSEN1
CREB1	interacts with	NR3C1
BDNF	interacts with	DRD4
FGF1	interacts with	CSF1R
GFAP	interacts with	FGF2
BDNF	interacts with	EPO
DLG4	interacts with	BSN
HDAC6	interacts with	AURKA
HTR2C	interacts with	TPH1
LEP	interacts with	APOE
KDR	interacts with	EFNB2
TPH2	interacts with	HTR1A
GFAP	interacts with	BDNF
BDNF	interacts with	CNR1
ARF1	interacts with	PICK1
CNR1	interacts with	LEP
BDNF	interacts with	KDR
MTOR	interacts with	BCL2L1
DLG4	interacts with	FMR1
BCL2L1	interacts with	EPO
OTX2	interacts with	FGF2
EGFR	interacts with	EPO
GRIA2	interacts with	GRID2
GFAP	interacts with	PSEN1
CREB1	interacts with	HDAC1
GRIA1	interacts with	GRM1
GRIA1	interacts with	FMR1
PER3	interacts with	RORC
MTOR	interacts with	GSK3B
BDNF	interacts with	DLG4
MMP9	interacts with	LGALS3
CASP3	interacts with	EGFR
KDR	interacts with	EPO
PICK1	interacts with	GRM7
RORC	interacts with	CLOCK
IL2	interacts with	EPOR
HTR1A	interacts with	SLC6A2
DRD1	interacts with	SLC6A4
BDNF	interacts with	OPRM1
SLC6A4	interacts with	HTR2B
HTR2A	interacts with	MAOA
MTOR	interacts with	LEP
GRIA1	interacts with	GRID2
SGCE	interacts with	TOR1A
DRD2	interacts with	MAOA
STAT3	interacts with	EPO
VEGFA	interacts with	CASP3
GRM1	interacts with	GRIA2
BAG1	interacts with	BCL2L1
VEGFA	interacts with	IL2
DRD2	interacts with	SLC6A2
TRPC5	interacts with	TRPA1
GLYAT	interacts with	TBX1
ARF1	interacts with	NCS1
TRPC4	interacts with	TRPA1
HDAC2	interacts with	CREB1
HDAC2	interacts with	STAT3
DLG4	interacts with	GRID2
HDAC1	interacts with	STAT3
CREB1	interacts with	EGFR
MMP9	interacts with	CASP3
MAOA	interacts with	HTR1A
OPRM1	interacts with	CREB1
DLG4	interacts with	DISC1
GFAP	interacts with	CASP3
GABRD	interacts with	GABRB2
BDNF	interacts with	HTR2C
GABRA1	interacts with	SCN1A
SYT3	interacts with	VAMP2
GABRG3	interacts with	GABRD
CREB1	interacts with	NPY
GRIA1	interacts with	DRD2
HTR2C	interacts with	SLC6A2
CALCA	interacts with	TRPA1
SYT7	interacts with	VAMP2
DRD2	interacts with	GRIA2
GRIA1	interacts with	DRD1
HSD11B2	interacts with	NR3C1
LEP	interacts with	MCHR1
VEGFA	interacts with	EPOR
MMP9	interacts with	LEP
HTR1A	interacts with	NR3C1
LHPP	interacts with	ATP6V1A
MAOA	interacts with	HTR2C
CREB1	interacts with	LEP
CRHR1	interacts with	NR3C1
GFAP	interacts with	DLG4
BDNF	interacts with	MMP9
GABRA1	interacts with	SCN2A
ADRA2C	interacts with	REN
CDK1	interacts with	CASP3
ENSG00000196689	interacts with	TACR1
CRHR1	interacts with	HTR1A
FGF1	interacts with	PDGFB
GRIA1	interacts with	GRM2
CREB1	interacts with	IL2
PLK2	interacts with	AURKA
BDNF	interacts with	DRD2
BDNF	interacts with	HTR1A
LEP	interacts with	EPOR
GRIA2	interacts with	BSN
ENSG00000196689	interacts with	OPRM1
HTR2A	interacts with	SLC6A2
NOS1	interacts with	BDNF
GABRG2	interacts with	GRIA2
MAOA	interacts with	TPH2
PDGFB	interacts with	FGF2
CALCA	interacts with	TACR1
GSK3B	interacts with	STAT3
BDNF	interacts with	CASP3
GRIA1	interacts with	CREB1
CNR1	interacts with	GRM1
SYNJ1	interacts with	PIK3CD
ENSG00000196689	interacts with	OPRD1
HTR2B	interacts with	TPH1
BPNT1	interacts with	PSEN2
ENSG00000196689	interacts with	OPRL1
SYNJ1	interacts with	PIK3CG
OPRM1	interacts with	SLC6A4
VEGFA	interacts with	BCL2L1
ADRA2A	interacts with	SLC6A2
MMP9	interacts with	KDR
HSP90AA1	interacts with	CASP3
BCL2L1	interacts with	EGFR
VEGFA	interacts with	TYMP
ADRA2A	interacts with	REN
FGF1	interacts with	MMP9
HSP90AA1	interacts with	GSK3B
PSEN1	interacts with	CASP3
MAOA	interacts with	SLC6A2
SERPINA6	interacts with	NR3C1
FKBP5	interacts with	CRHR1
SLC6A4	interacts with	NR3C1
FKBP5	interacts with	SLC6A4
BDNF	interacts with	BCL2L1
ADRB2	interacts with	REN
BDNF	interacts with	CSF1R
MTOR	interacts with	EPO
TYMP	interacts with	C10orf2
REN	interacts with	EPO
BAG1	interacts with	NR3C1
HDAC8	interacts with	HSP90AA1
PIK3R1	interacts with	SYNJ1
STAT3	interacts with	NR3C1
CASP3	interacts with	FGF2
FGF2	interacts with	EFNB2
PIK3CD	interacts with	RAP1A
LEP	interacts with	REN
CREB1	interacts with	DLG4
GRIK1	interacts with	NCDN
ADORA1	interacts with	GRM1
HSP90AA1	interacts with	TYMS
VEGFA	interacts with	REN
CREB1	interacts with	CRHR1
BDNF	interacts with	DRD1
DLG4	interacts with	EFNB3
CSF1R	interacts with	IL2
PPT1	interacts with	HSP90AA1
PDGFB	interacts with	EPOR
BDNF	interacts with	MAOA
TPH1	interacts with	SLC6A2
HDAC1	interacts with	HSP90AA1
DRD1	interacts with	MAOA
IFNA2	interacts with	IL2
FMR1	interacts with	GRM1
GRIA1	interacts with	BSN
HDAC1	interacts with	NR3C1
OPRM1	interacts with	MAOA
GRIK1	interacts with	NETO1
CREB1	interacts with	CASP3
PIK3R1	interacts with	CSF1R
DRD1	interacts with	SLC6A2
TPH2	interacts with	HTR2C
EGFR	interacts with	NR3C1
GRIK1	interacts with	GRM1
VEGFA	interacts with	DNMT1
MMP9	interacts with	BCL2L1
CASP3	interacts with	PANX1
BDNF	interacts with	DISC1
LEP	interacts with	KDR
BDNF	interacts with	ADRB2
NOS1	interacts with	HSP90AA1
RAP1A	interacts with	TSC2
CDK1	interacts with	EGFR
GSK3B	interacts with	CASP3
HDAC6	interacts with	EGFR
DLG4	interacts with	DRD2
PICK1	interacts with	GRIK1
HDAC8	interacts with	DNMT1
GABRA1	interacts with	GRIA2
HDAC2	interacts with	HSP90AA1
TYMS	interacts with	EGFR
BCL2L1	interacts with	IL2
TPH1	interacts with	DRD4
OPRM1	interacts with	CALCA
FKBP5	interacts with	BDNF
NPY	interacts with	CRHR1
EPO	interacts with	EFNB2
CHRNA7	interacts with	RIC3
FMR1	interacts with	TSC2
TCF4	interacts with	STAT3
GFAP	interacts with	GRIA1
MTOR	interacts with	PIK3CG
VAMP2	interacts with	BSN
DRD2	interacts with	TPH1
DLG4	interacts with	PSEN1
GRM1	interacts with	GRID2
PSEN1	interacts with	EFNB2
DLG4	interacts with	VAMP2
FGF1	interacts with	APOE
FKBP5	interacts with	LGI1
HTR2A	interacts with	TPH2
CASP3	interacts with	EPO
HDAC6	interacts with	STAT3
DRD1	interacts with	GRM1
BDNF	interacts with	MTOR
CSF1R	interacts with	STAT3
GRM2	interacts with	GRIA2
BDNF	interacts with	CALCA
NOS1	interacts with	LEP
ADRA2C	interacts with	SLC6A2
HPCA	interacts with	THAP1
SLC6A2	interacts with	DRD4
GABRD	interacts with	SCN2A
GFAP	interacts with	GRIA2
GRIA2	interacts with	GABRB2
GSK3B	interacts with	BCL2L1
FGF2	interacts with	EPO
CHRNA7	interacts with	CHRM5
IFNA2	interacts with	EPOR
BAG1	interacts with	HSP90AA1
VEGFA	interacts with	HPSE
CREB1	interacts with	REN
NPY	interacts with	HTR2C
CREB1	interacts with	GRM2
CREB1	interacts with	HSP90AA1
DISC1	interacts with	DRD2
GRIK1	interacts with	GRM2
BDNF	interacts with	GRIA2
BDNF	interacts with	GSK3B
CASP3	interacts with	KDR
OPRL1	interacts with	CALCA
EGFR	interacts with	TSC2
NPY	interacts with	TACR1
GRM1	interacts with	DRD2
REN	interacts with	APOE
GABRG2	interacts with	LGI1
ENSG00000196689	interacts with	BDNF
CREB1	interacts with	DRD2
HSD11B2	interacts with	REN
GABRA1	interacts with	GRM1
KDR	interacts with	LGALS3
DNMT1	interacts with	HDAC6
GRIA1	interacts with	GRM7
OPRM1	interacts with	CRHR1
RORC	interacts with	IL2
GRM2	interacts with	DRD1
GRM4	interacts with	GRIA1
PER3	interacts with	OPN4
CHRNA2	interacts with	LGI1
HTR2A	interacts with	CRHR1
CDK1	interacts with	MTOR
GRM4	interacts with	GRIA2
CREB1	interacts with	DRD1
GRIK1	interacts with	GRM7
ADRA2A	interacts with	SLC6A4
GRM2	interacts with	GRID2
PSENEN	interacts with	CREB1
CALCA	interacts with	OPRD1
CNR1	interacts with	TRPA1
CSF1R	interacts with	APOE
GRM4	interacts with	GRIK1
PICK1	interacts with	EFNB3
CLOCK	interacts with	NR3C1
BDNF	interacts with	CRHR1
BCL2L1	interacts with	AURKA
DNMT1	interacts with	HDAC3
PINK1	interacts with	HDAC6
HSP90AA1	interacts with	BCL2L1
WNT8A	interacts with	OTX2
RAP1A	interacts with	MTOR
CASP3	interacts with	IL2
GFAP	interacts with	EGFR
DLG4	interacts with	GRM2
CRHR1	interacts with	OPRL1
CRHR1	interacts with	DRD2
DRD2	interacts with	LEP
TYMP	interacts with	FGF2
GRIA1	interacts with	GABRG2
ENSG00000196689	interacts with	EGFR
DRD1	interacts with	GABRB2
GABRG3	interacts with	GABRG2
VEGFA	interacts with	APOE
CREB1	interacts with	PSEN1
OPN4	interacts with	CLOCK
NOS1	interacts with	FMR1
EPO	interacts with	IL2
BDNF	interacts with	TPH1
FGF2	interacts with	IL2
LGI1	interacts with	SCN1A
GRIA1	interacts with	CNR1
ARF1	interacts with	UBE2A
NOS1	interacts with	REN
CREB1	interacts with	MTOR
DLG4	interacts with	CRHR1
LGI1	interacts with	NR3C1
BDNF	interacts with	PAX6
GABRD	interacts with	SCN1A
DLG4	interacts with	HPCA
GRM7	interacts with	GRIA2
VEGFA	interacts with	IDO1
PSEN2	interacts with	CASP3
DLG4	interacts with	HTR2C
GABRG2	interacts with	DRD1
STAT3	interacts with	EPOR
LEP	interacts with	NR3C1
HPS1	interacts with	AP3B1
LEP	interacts with	TSC2
PICK1	interacts with	SLC6A2
HTR2A	interacts with	RIC3
GFAP	interacts with	PSEN2
LGI1	interacts with	GRM1
HDAC1	interacts with	IL2
DRD1	interacts with	ADORA1
MMP9	interacts with	CSF1R
PICK1	interacts with	SLC6A4
VEGFA	interacts with	GFAP
NOS1	interacts with	NPY
HTR2A	interacts with	CNR1
TACR1	interacts with	TRPA1
MMP9	interacts with	IL2
TACR2	interacts with	CALCA
FKBP5	interacts with	HSD11B2
ADORA1	interacts with	PANX1
NPY	interacts with	DRD1
PIK3R1	interacts with	GRIA2
MBD1	interacts with	HDAC2
FGF1	interacts with	BDNF
SYT7	interacts with	CPLX2
CRHR1	interacts with	GRM1
HPCA	interacts with	FGF2
SLC6A4	interacts with	OPRD1
NCSTN	interacts with	APOE
ADRB2	interacts with	SLC6A2
MTOR	interacts with	RAP2A
GRIA1	interacts with	GABRA1
BDNF	interacts with	GRM2
GRIA1	interacts with	HTR1A
MC4R	interacts with	MCHR1
VEGFA	interacts with	ENSG00000196689
GABRA1	interacts with	DRD4
HSP90AA1	interacts with	HDAC10
NPY	interacts with	STAT3
OPRM1	interacts with	TRPA1
GRM4	interacts with	GRID2
PSEN2	interacts with	GSK3B
CRHR1	interacts with	OPRD1
HTR2A	interacts with	PIK3CD
LEP	interacts with	IL2
DRD1	interacts with	GRIA2
HSP90AA1	interacts with	DNAJC10
DLG4	interacts with	GRM7
CHRNA7	interacts with	DRD2
MC4R	interacts with	HTR2C
MAOA	interacts with	ADRA2A
PIK3R1	interacts with	PSEN1
LEP	interacts with	HTR2C
MAOA	interacts with	HTR2B
GFAP	interacts with	STAT3
HRH1	interacts with	HEXA
DRD1	interacts with	TPH1
SGCE	interacts with	DRD2
PIK3R1	interacts with	EPOR
BDNF	interacts with	CDK1
CPLX2	interacts with	GRIA2
DLG4	interacts with	EFNB2
GRM7	interacts with	GRID2
ENSG00000196689	interacts with	HRH1
GRIA1	interacts with	DRD4
NETO1	interacts with	GRIA2
CREB1	interacts with	HTR1A
MAOA	interacts with	NR3C1
EGFR	interacts with	AURKA
TBX1	interacts with	FGF2
BDNF	interacts with	EFNB3
GRIA1	interacts with	DISC1
BDNF	interacts with	FMR1
PAX6	interacts with	CASP3
NPY	interacts with	NR3C1
HDAC1	interacts with	CASP3
KCND3	interacts with	SCN1A
S1PR1	interacts with	FGF2
HPCA	interacts with	TOR1A
TBX1	interacts with	STAT3
CALCA	interacts with	REN
CDK1	interacts with	HDAC6
CRHR1	interacts with	MAOA
CREB1	interacts with	HDAC8
GABRD	interacts with	GRIA2
CREB1	interacts with	FGF2
CREB1	interacts with	CLOCK
GRIA1	interacts with	GABRB2
NOS1	interacts with	ADRB2
CREB1	interacts with	DRD4
ATP6V1A	interacts with	DNAJC10
GABRD	interacts with	HPCA
DLG4	interacts with	NETO1
DLG4	interacts with	DRD1
ADRA2C	interacts with	CALCA
BDNF	interacts with	OPRD1
PIK3CG	interacts with	EGFR
DNMT1	interacts with	HDAC10
VEGFA	interacts with	OPRM1
ATP1A1	interacts with	ATP6V1A
PICK1	interacts with	GRM2
TRPA1	interacts with	OPRD1
CDK1	interacts with	STAT3
ADRB2	interacts with	SLC6A4
CNR1	interacts with	SLC6A4
CREB1	interacts with	BCL2L1
BDNF	interacts with	EFNB2
EGFR	interacts with	KDR
PINK1	interacts with	MTOR
HDAC2	interacts with	BDNF
PAX6	interacts with	OPN4
ADRA2C	interacts with	SLC6A4
OPRM1	interacts with	TPH2
HDAC6	interacts with	GSK3B
EGFR	interacts with	REN
PSEN1	interacts with	BCL2L1
NRN1	interacts with	BDNF
GRIA2	interacts with	HTR2C
CNR1	interacts with	GRIA2
DLG4	interacts with	KIF17
VEGFA	interacts with	LGALS3
TBX1	interacts with	EGFR
GRM1	interacts with	TRPC5
ENSG00000196689	interacts with	HTR1A
BDNF	interacts with	SLC6A2
FMR1	interacts with	GRM7
CRHR1	interacts with	HTR2C
HDAC2	interacts with	CDK1
HTR2A	interacts with	NPY
CALCA	interacts with	ADRA2A
MMP9	interacts with	REN
ADRB2	interacts with	OPRD1
BCL2L1	interacts with	EPOR
HSP90AA1	interacts with	PLK2
HTR2A	interacts with	GRM7
DNMT1	interacts with	KDR
GABRA1	interacts with	DRD1
NCOR2	interacts with	LEP
BAG1	interacts with	EGFR
VEGFA	interacts with	S1PR1
DISC1	interacts with	SLC6A4
GABRA1	interacts with	LGI1
SCN2A	interacts with	GRIA2
HTR2A	interacts with	GABRB2
SYT3	interacts with	BSN
GRM1	interacts with	GABRB2
ADRA2C	interacts with	MAOA
GRM1	interacts with	HTR1A
CDK1	interacts with	UBE2A
CREB1	interacts with	LGALS4
WNT8A	interacts with	FGF2
BDNF	interacts with	DNMT1
LEP	interacts with	FGF2
MMP9	interacts with	TBX1
CREB1	interacts with	CNR1
CRHR1	interacts with	GABRD
DRD2	interacts with	GABRB2
GFAP	interacts with	APOE
PICK1	interacts with	EFNB2
FMR1	interacts with	NR3C1
LGALS4	interacts with	EGFR
GFAP	interacts with	NPY
HDAC8	interacts with	STAT3
DLG4	interacts with	MTOR
BPNT1	interacts with	GSK3B
FGF1	interacts with	GFAP
DISC1	interacts with	DRD4
VEGFA	interacts with	NOS1
SCN2A	interacts with	KCND3
PPT1	interacts with	VAMP2
FMR1	interacts with	DISC1
CHRNA2	interacts with	SCN1A
FKBP5	interacts with	MAOA
MYL3	interacts with	CASP3
HDAC2	interacts with	AURKA
GFAP	interacts with	CREB1
BDNF	interacts with	GRM1
MICU1	interacts with	CALCA
CNR1	interacts with	SERPINA6
GABRD	interacts with	CPLX2
S1PR1	interacts with	EGFR
MBD1	interacts with	HDAC1
DRD2	interacts with	TOR1A
PINK1	interacts with	PSEN1
GRM2	interacts with	HTR2C
VEGFA	interacts with	TSC2
GFAP	interacts with	CDK1
OPRL1	interacts with	TRPA1
CRHR1	interacts with	CNR1
DRD1	interacts with	DRD2
DNMT1	interacts with	TYMS
GRM4	interacts with	HTR2A
CNR1	interacts with	CALCA
LGALS4	interacts with	NR3C1
BDNF	interacts with	OPRL1
GRIA2	interacts with	DRD4
HTR1A	interacts with	GABRB2
APAF1	interacts with	BAG1
OPRL1	interacts with	SLC6A4
PAX6	interacts with	AURKA
CREB1	interacts with	ADRB2
HTR2B	interacts with	SLC6A2
GFAP	interacts with	CNR1
SCN2A	interacts with	GABRB2
MTOR	interacts with	TRRAP
CHRM5	interacts with	GRIA2
CREB1	interacts with	OPRL1
HDAC1	interacts with	EGFR
RIMS1	interacts with	GRIA2
CPLX2	interacts with	SYT3
FMR1	interacts with	OPHN1
LGALS4	interacts with	TRPA1
GRIA1	interacts with	ADRB2
NPY	interacts with	TACR3
PSEN2	interacts with	BCL2L1
GRM1	interacts with	DRD4
XK	interacts with	MT-CYB
CDK1	interacts with	DNMT1
SLC6A4	interacts with	APOE
GRIA1	interacts with	MTOR
DNMT1	interacts with	NR3C1
ADORA1	interacts with	REN
CREB1	interacts with	GRIA2
CASP3	interacts with	APOE
GRIA1	interacts with	VAMP2
NPY	interacts with	SLC6A4
GFAP	interacts with	GABRA1
NOS1	interacts with	CASP3
GFAP	interacts with	BSN
NOS1	interacts with	GFAP
LEP	interacts with	CASP3
PIK3R1	interacts with	CD247
MMP9	interacts with	MTOR
HDAC1	interacts with	LGALS4
BCL2L1	interacts with	FGF2
LGALS3	interacts with	APOE
CHRNA7	interacts with	SLC6A4
MTOR	interacts with	FGF2
FMR1	interacts with	MTOR
FMR1	interacts with	DNMT1
ADRB2	interacts with	NR3C1
BDNF	interacts with	HDAC1
GSK3B	interacts with	FGF2
MMP9	interacts with	PDGFB
GABRD	interacts with	HTR1A
GABRD	interacts with	SYT3
CHRNA7	interacts with	DISC1
LEP	interacts with	ADRB2
GABRA1	interacts with	HTR1A
CDK1	interacts with	TSC2
GRIA1	interacts with	LGI1
HTR2A	interacts with	DISC1
HDAC6	interacts with	CASP3
BAG1	interacts with	IL2
FGF1	interacts with	TYMP
VEGFA	interacts with	CALCA
GABRG2	interacts with	GRM1
HTR2A	interacts with	CHRNA7
DRD2	interacts with	THAP1
EGFR	interacts with	EFNB2
MAOA	interacts with	ADRB2
DRD1	interacts with	DISC1
PSENEN	interacts with	APOE
KDR	interacts with	IL2
KIF17	interacts with	AURKA
PIK3CG	interacts with	TSC2
BCL2L1	interacts with	KDR
NOS1	interacts with	CALCA
NR3C1	interacts with	IL2
NPY	interacts with	REN
VEGFA	interacts with	TYMS
VEGFA	interacts with	CDK1
APH1A	interacts with	APOE
CREB1	interacts with	OPRD1
CASP3	interacts with	TSC2
CHRNA2	interacts with	RIC3
CRHR1	interacts with	GABRB2
BDNF	interacts with	TPH2
RIMS1	interacts with	DLG4
VEGFA	interacts with	NR3C1
CREB1	interacts with	ADCY1
PICK1	interacts with	GRM1
HTR1A	interacts with	GRIA2
DRD2	interacts with	TPH2
LHPP	interacts with	HTR1A
FMR1	interacts with	GRIA2
HDAC2	interacts with	CASP3
GABRG2	interacts with	DLG4
APAF1	interacts with	MTOR
CPLX2	interacts with	BSN
RIMS1	interacts with	CPLX2
TPH2	interacts with	SLC6A2
ENSG00000196689	interacts with	NPY
GRIA1	interacts with	RIMS1
OPRM1	interacts with	GRM1
PIK3CD	interacts with	DRD2
DLG4	interacts with	CASP3
SYK	interacts with	MTOR
SYT7	interacts with	BSN
DNMT1	interacts with	CASP3
GRM1	interacts with	OPRL1
CHRNA2	interacts with	CHRM5
GRIA1	interacts with	PSEN1
GFAP	interacts with	OTX2
DLG4	interacts with	CNR1
GRM1	interacts with	EFNB2
SYK	interacts with	EPOR
GABRA1	interacts with	CPLX2
MMP9	interacts with	EPO
BDNF	interacts with	GRM7
STAT3	interacts with	TSC2
BDNF	interacts with	ADORA1
GFAP	interacts with	MMP9
VAMP2	interacts with	SLC6A4
PINK1	interacts with	DISC1
DLG4	interacts with	APOE
RIMS1	interacts with	GABRG2
GFAP	interacts with	GABRD
SCN2A	interacts with	SCN1A
SYNJ1	interacts with	PINK1
MTOR	interacts with	HDAC6
PIK3CD	interacts with	HTR1A
CRHR1	interacts with	TPH1
SCN2A	interacts with	HPCA
GSK3B	interacts with	LGALS3
ADRA2A	interacts with	TPH1
PINK1	interacts with	CASP3
GABRG2	interacts with	HTR1A
REN	interacts with	NR3C1
HPS1	interacts with	PSEN1
CASP3	interacts with	AURKA
DNMT1	interacts with	EGFR
RTEL1	interacts with	WFS1
CALCA	interacts with	TACR3
TRRAP	interacts with	C10orf2
NETO1	interacts with	HTR2C
ATP1A1	interacts with	XK
GRIA1	interacts with	SCN1A
GRIA1	interacts with	NETO1
SYNJ1	interacts with	AP3B1
GFAP	interacts with	SCN2A
DRD1	interacts with	GABRD
GRM1	interacts with	OPRD1
PIK3R1	interacts with	TSC2
DRD2	interacts with	NR3C1
CREB1	interacts with	MMP9
BCL2L1	interacts with	NR3C1
BSCL2	interacts with	LEP
TBX1	interacts with	KDR
GFAP	interacts with	GRM1
NT5C3A	interacts with	BPNT1
GABRG2	interacts with	GRIK1
CREB1	interacts with	SLC6A4
VEGFA	interacts with	EFNB3
GRID2	interacts with	GABRB2
KDR	interacts with	EPOR
GABRG2	interacts with	SYT3
PDGFB	interacts with	EFNB2
HTR2A	interacts with	GABRA1
EPO	interacts with	EFNB3
DLG4	interacts with	NCS1
GRIA1	interacts with	SCN2A
HDAC1	interacts with	HSD11B2
PIK3R1	interacts with	CHRNA7
HTR2A	interacts with	NR3C1
GRM4	interacts with	GABRB2
OPRL1	interacts with	MC4R
RIMS1	interacts with	PIK3CG
PIK3CG	interacts with	KDR
CREB1	interacts with	DNMT1
HTR2A	interacts with	CREB1
BDNF	interacts with	ADRA2A
DRD1	interacts with	REN
MT-CYB	interacts with	C10orf2
ENSG00000196689	interacts with	ADRB2
AIM2	interacts with	PANX1
RAP2A	interacts with	TSC2
FGF1	interacts with	AURKA
GFAP	interacts with	LGI1
BDNF	interacts with	TRPA1
ENSG00000196689	interacts with	ADRA2A
NCOR2	interacts with	LGALS4
HRH1	interacts with	GRIA2
OPRM1	interacts with	TPH1
ARF1	interacts with	HTR2A
FZD8	interacts with	GRID2
GFAP	interacts with	ADORA1
HTR2A	interacts with	GRIA1
PTAFR	interacts with	ADRA2A
OPRM1	interacts with	SLC6A2
RIMS1	interacts with	CNR1
CALCA	interacts with	LEP
DRD1	interacts with	WFS1
TCF4	interacts with	PSEN1
GABRG2	interacts with	CPLX2
ENSG00000196689	interacts with	ADRA2C
DLG4	interacts with	GSK3B
GABRB2	interacts with	SLC6A4
APAF1	interacts with	CDK1
GRIA1	interacts with	ADCY1
HRH1	interacts with	S1PR1
GRIA1	interacts with	OPRM1
PAX6	interacts with	TCF4
GRM4	interacts with	GABRD
HDAC1	interacts with	UBE2A
TYMP	interacts with	HSP90AA1
GRM4	interacts with	DRD1
GABRA1	interacts with	GRIK1
NOS1	interacts with	CREB1
GABRD	interacts with	GRM1
TPH2	interacts with	DRD4
CREB1	interacts with	ADRA2A
PIK3CD	interacts with	HTR2C
GFAP	interacts with	LGALS3
HDAC1	interacts with	MTOR
GRM4	interacts with	CRHR1
ENSG00000196689	interacts with	MCHR1
NCS1	interacts with	TRPC5
PINK1	interacts with	PSEN2
BDNF	interacts with	IL2
TYMP	interacts with	EGFR
CASP3	interacts with	REN
CSF1R	interacts with	EPOR
GFAP	interacts with	GABRG2
CRHR1	interacts with	GRM2
HPCA	interacts with	STAT3
REN	interacts with	DRD4
BCL2L1	interacts with	TSC2
GSK3B	interacts with	CLOCK
GABRA1	interacts with	DRD2
VAMP2	interacts with	GRIA2
NCDN	interacts with	MCHR1
WNT8A	interacts with	TRPA1
S1PR1	interacts with	IL2
OPN4	interacts with	OPHN1
LGI1	interacts with	MAOA
GABRB2	interacts with	DRD4
DNMT1	interacts with	HSP90AA1
FKBP5	interacts with	HTR2A
APAF1	interacts with	EGFR
SYT7	interacts with	NCS1
GABRA1	interacts with	TACR3
CASP3	interacts with	NR3C1
VEGFA	interacts with	HDAC1
SCN1A	interacts with	GABRB2
GRM2	interacts with	HTR2B
GLYAT	interacts with	SHROOM4
HDAC1	interacts with	RORC
SYK	interacts with	BCL2L1
CRHR1	interacts with	DRD4
FKBP5	interacts with	BAG1
HSP90AA1	interacts with	KCND3
OPN4	interacts with	OTX2
BDNF	interacts with	OTX2
CREB1	interacts with	APOE
HDAC1	interacts with	BCL2L1
HPCA	interacts with	GRIA2
SCN2A	interacts with	LGI1
CASP3	interacts with	LGALS3
SYK	interacts with	HDAC1
HRH1	interacts with	TRPA1
HDAC2	interacts with	LGALS4
DRD2	interacts with	APOE
CRHR1	interacts with	HPCA
CNR1	interacts with	CASP3
GRM1	interacts with	OPHN1
CREB1	interacts with	ADORA1
BAG1	interacts with	CASP3
CREB1	interacts with	HDAC6
VEGFA	interacts with	APAF1
TYMP	interacts with	MMP9
NPY	interacts with	TPH1
MT-CYB	interacts with	TYMS
VEGFA	interacts with	PFKFB3
MTOR	interacts with	AURKA
CREB1	interacts with	ADRA2C
GABRG2	interacts with	HPCA
CHRNA7	interacts with	DRD4
ENSG00000196689	interacts with	TACR3
BDNF	interacts with	VAMP2
TYMS	interacts with	CASP3
DRD2	interacts with	REN
VEGFA	interacts with	ADORA1
HPS1	interacts with	NCSTN
SCN2A	interacts with	KDR
CRHR1	interacts with	TPH2
KDR	interacts with	APOE
DLG4	interacts with	DRD4
CNR1	interacts with	HTR2B
SYK	interacts with	SLC6A4
OPN4	interacts with	DNMT1
MC4R	interacts with	STAT3
TCF4	interacts with	FGF2
CREB1	interacts with	GRM1
STAT3	interacts with	LGALS3
ENSG00000196689	interacts with	CASP3
REN	interacts with	FGF2
NPY	interacts with	MTOR
VEGFA	interacts with	GSK3B
APAF1	interacts with	TRRAP
HDAC3	interacts with	THAP1
CHRNA2	interacts with	ADRA2A
BDNF	interacts with	ADRA2C
PIK3CD	interacts with	KCND3
TPH1	interacts with	NR3C1
CHRNA2	interacts with	SCN2A
STAT3	interacts with	APOE
GFAP	interacts with	CPLX2
HDAC2	interacts with	MTOR
CNR1	interacts with	SLC6A2
GABRA1	interacts with	SLC6A4
CDK1	interacts with	TRRAP
ENSG00000196689	interacts with	SCN1A
LEP	interacts with	CLOCK
ENSG00000196689	interacts with	ADORA1
PINK1	interacts with	LGALS4
CNR1	interacts with	NR3C1
MMP9	interacts with	HSP90AA1
RIMS1	interacts with	SCN2A
CASP3	interacts with	LGALS4
HPCA	interacts with	CPLX2
GABRA1	interacts with	HTR2C
BAG1	interacts with	NCOR2
HDAC1	interacts with	MAOA
PER3	interacts with	GSK3B
GRM4	interacts with	PICK1
FGF2	interacts with	APOE
PFKFB3	interacts with	MTOR
PICK1	interacts with	HPCA
TYMP	interacts with	KDR
TPH2	interacts with	NR3C1
NPY	interacts with	MRGPRX1
DRD1	interacts with	GRM7
UBE2A	interacts with	TYMS
GSK3B	interacts with	APOE
BDNF	interacts with	PSEN2
NETO1	interacts with	GRID2

## Sheet: Degree of nodes in PPI network
Name	Degree
BDNF	68
CREB1	51
VEGFA	45
GRM1	44
EGFR	43
STAT3	43
DRD2	43
PIK3R1	42
CASP3	41
NPY	39
DLG4	37
NR3C1	37
CNR1	37
HTR2A	37
MTOR	36
HTR1A	36
GRIA1	34
DRD4	34
HSP90AA1	33
OPRM1	33
MCHR1	33
GRIA2	32
GRM2	31
SLC6A4	31
GFAP	31
FGF2	30
CRHR1	30
HTR2C	30
LEP	29
BDKRB1	29
HDAC1	28
OPRD1	28
ADRA2A	28
DRD1	28
GRM4	28
GRM7	28
KDR	27
OPRL1	27
IL2	27
BCL2L1	26
ADORA1	26
MMP9	25
GSK3B	25
S1PR1	25
ADRA2C	25
ADCY1	24
APOE	24
CALCA	23
ADRB2	23
MAOA	22
GABRA1	21
ENSG00000196689	21
TACR1	21
REN	21
CDK1	20
PSEN1	19
GABRG2	19
DNMT1	19
HTR2B	19
OPN4	19
EPO	18
HDAC2	18
GABRB2	18
HDAC6	18
TPH1	18
HRH1	18
VAMP2	17
TACR3	17
SLC6A2	17
CHRM5	16
GABRD	16
PIK3CD	15
PTAFR	15
EFNB2	15
AURKA	14
TSC2	14
PICK1	14
TPH2	14
TACR2	14
FMR1	14
SCN2A	14
EPOR	13
PSEN2	13
PDGFB	13
NOS1	13
FGF1	13
TRPA1	13
HPCA	13
SYK	12
LGI1	12
MC4R	12
DISC1	12
NCOR2	11
FKBP5	11
TYMS	11
SYNJ1	11
CPLX2	11
CSF1R	11
PSENEN	10
HDAC3	10
HDAC8	10
PIK3CG	10
GRIK1	10
RIMS1	10
PINK1	10
TYMP	10
SCN1A	10
GRID2	10
APAF1	9
ARF1	9
RAP1A	9
CHRNA7	9
BSN	9
LGALS3	9
BAG1	9
LGALS4	9
HDAC10	8
CLOCK	8
EFNB3	8
NCSTN	7
TBX1	7
CHRNA2	7
PAX6	7
APH1A	6
NCS1	6
RORC	6
IDO1	6
KCND3	6
NETO1	6
APH1B	5
AP3B1	5
WNT8A	5
TRRAP	5
THAP1	5
UBE2A	5
TCF4	5
OTX2	5
SYT3	5
	12
GABRG3	4
TOR1A	4
PER3	4
MT-CYB	4
SYT7	4
HSD11B2	4
CD247	3
NT5C3A	3
WFS1	3
PLK2	3
IFNA2	3
SGCE	3
TRPC5	3
ATP6V1A	3
BPNT1	3
C10orf2	3
PANX1	3
RIC3	3
HPS1	3
OPHN1	3
FZD8	2
GLYAT	2
LHPP	2
SERPINA6	2
NCDN	2
PPT1	2
MBD1	2
RAP2A	2
DNAJC10	2
ATP1A1	2
KIF17	2
XK	2
PFKFB3	2
TDRD3	1
COX15	1
TRPC4	1
HPSE	1
HEXA	1
NRN1	1
MYL3	1
MICU1	1
RTEL1	1
BSCL2	1
AIM2	1
SHROOM4	1
MRGPRX1	1
