# Supplementary material for: An Integrative Pharmacology-Based Pattern to Uncover the Pharmacological Mechanism of Ginsenoside H Dripping Pills in the Treatment of Depression
Source: Front Pharmacol. 2021 Feb 15;11:590457. doi: 10.3389/fphar.2020.590457 (PMC7917282; doi:10.3389/fphar.2020.590457)
Supplement: Supplementary file 5 [file table5.xlsx]

## Sheet: Degree of major targets
Major targets	Degree
BDNF	68
CREB1	51
VEGFA	45
GRM1	44
EGFR	43
STAT3	43
DRD2	43
PIK3R1	42
CASP3	41
NPY	39
DLG4	37
NR3C1	37
CNR1	37
HTR2A	37
MTOR	36
HTR1A	36
GRIA1	34
DRD4	34
HSP90AA1	33
OPRM1	33
MCHR1	33
GRIA2	32
GRM2	31
SLC6A4	31
GFAP	31
FGF2	30
CRHR1	30
HTR2C	30
LEP	29
BDKRB1	29
HDAC1	28
OPRD1	28
ADRA2A	28
DRD1	28
GRM4	28
GRM7	28
KDR	27
OPRL1	27
IL2	27
BCL2L1	26
ADORA1	26
MMP9	25
GSK3B	25
S1PR1	25
ADRA2C	25
ADCY1	24
APOE	24

## Sheet: Classification of major targets
Major targets	Classification
MMP9	Common target
GSK3B	Common target
ADRA2C	Common target
ADRA2A	Common target
DRD1	Common target
HTR2C	Common target
MCHR1	Common target
GRIA1	Common target
DRD4	Common target
MTOR	Common target
HTR1A	Common target
NR3C1	Common target
CNR1	Common target
HTR2A	Common target
DRD2	Common target
ADCY1	Disease target
APOE	Disease target
OPRL1	Disease target
GRM4	Disease target
GRM7	Disease target
LEP	Disease target
BDKRB1	Disease target
CRHR1	Disease target
GRM2	Disease target
GFAP	Disease target
GRIA2	Disease target
DLG4	Disease target
NPY	Disease target
CASP3	Disease target
GRM1	Disease target
CREB1	Disease target
BDNF	Disease target
S1PR1	Drug target
BCL2L1	Drug target
ADORA1	Drug target
KDR	Drug target
IL2	Drug target
HDAC1	Drug target
OPRD1	Drug target
FGF2	Drug target
SLC6A4	Drug target
HSP90AA1	Drug target
PIK3R1	Drug target
EGFR	Drug target
STAT3	Drug target
VEGFA	Drug target
OPRM1	Other target
