# Supplementary material for: An Integrative Pharmacology-Based Pattern to Uncover the Pharmacological Mechanism of Ginsenoside H Dripping Pills in the Treatment of Depression
Source: Front Pharmacol. 2021 Feb 15;11:590457. doi: 10.3389/fphar.2020.590457 (PMC7917282; doi:10.3389/fphar.2020.590457)
Supplement: Supplementary file 6 [file table6.xlsx]

## Sheet: KEGG pathways
Category	Term	Count	%	PValue	Genes	List Total	Pop Hits	Pop Total	Fold Enrichment	Bonferroni	Benjamini	FDR
KEGG_PATHWAY	hsa04080:Neuroactive ligand-receptor interaction	25	0.322872	2.10922e-22	OPRM1, MCHR1, DRD1, DRD2, OPRL1, DRD4, BDKRB1, NR3C1, GRM1, ADORA1, LEP, CRHR1, GRM4, HTR1A, S1PR1, GRM2, GRIA2, GRIA1, CNR1, GRM7, ADRA2A, ADRA2C, HTR2C, HTR2A, OPRD1	46	277	6879	13.4967	3.05837e-20	3.05837e-20	2.50398e-19
KEGG_PATHWAY	hsa04024:cAMP signaling pathway	11	0.142064	4.1242e-07	ADCY1, DRD1, BDNF, HTR1A, NPY, GRIA2, DRD2, GRIA1, CREB1, ADORA1, PIK3R1	46	198	6879	8.30797	5.97991e-05	2.99e-05	0.000489607
KEGG_PATHWAY	hsa05030:Cocaine addiction	7	0.0904042	6.28857e-07	DRD1, BDNF, GRM2, GRIA2, DRD2, CREB1, DLG4	46	49	6879	21.3634	9.11802e-05	3.03943e-05	0.000746551
KEGG_PATHWAY	hsa05200:Pathways in cancer	14	0.180808	7.74666e-07	EGFR, ADCY1, HSP90AA1, MMP9, BDKRB1, BCL2L1, STAT3, CASP3, HDAC1, GSK3B, VEGFA, MTOR, FGF2, PIK3R1	46	393	6879	5.32725	0.00011232	2.80812e-05	0.000919648
KEGG_PATHWAY	hsa04915:Estrogen signaling pathway	8	0.103319	2.99585e-06	OPRM1, EGFR, ADCY1, HSP90AA1, CREB1, MMP9, GRM1, PIK3R1	46	99	6879	12.0843	0.000434305	8.68761e-05	0.0035565
KEGG_PATHWAY	hsa04724:Glutamatergic synapse	8	0.103319	7.69668e-06	GRM4, ADCY1, GRM2, GRIA2, GRIA1, GRM7, DLG4, GRM1	46	114	6879	10.4943	0.0011154	0.000185986	0.0091368
KEGG_PATHWAY	hsa04540:Gap junction	7	0.0904042	2.01456e-05	EGFR, ADCY1, DRD1, DRD2, GRM1, HTR2C, HTR2A	46	88	6879	11.8955	0.00291688	0.00041722	0.0239135
KEGG_PATHWAY	hsa05205:Proteoglycans in cancer	9	0.116234	3.79429e-05	EGFR, CASP3, MMP9, VEGFA, MTOR, FGF2, PIK3R1, STAT3, KDR	46	200	6879	6.72946	0.00548671	0.000687491	0.045035
KEGG_PATHWAY	hsa04151:PI3K-Akt signaling pathway	11	0.142064	5.84155e-05	EGFR, HSP90AA1, CREB1, GSK3B, VEGFA, BCL2L1, MTOR, FGF2, PIK3R1, KDR, IL2	46	345	6879	4.76805	0.00843472	0.000940723	0.0693265
KEGG_PATHWAY	hsa04728:Dopaminergic synapse	7	0.0904042	0.000165832	DRD1, GRIA2, DRD2, GRIA1, CREB1, GSK3B, DRD4	46	128	6879	8.17816	0.0237608	0.00240187	0.196692
KEGG_PATHWAY	hsa05215:Prostate cancer	6	0.0774893	0.000249524	EGFR, HSP90AA1, CREB1, GSK3B, MTOR, PIK3R1	46	88	6879	10.1961	0.0355386	0.00328419	0.295823
KEGG_PATHWAY	hsa04015:Rap1 signaling pathway	8	0.103319	0.000378069	EGFR, ADCY1, DRD2, CNR1, VEGFA, FGF2, PIK3R1, KDR	46	210	6879	5.69689	0.0533543	0.00455877	0.447907
KEGG_PATHWAY	hsa05212:Pancreatic cancer	5	0.0645745	0.000808918	EGFR, VEGFA, BCL2L1, PIK3R1, STAT3	46	65	6879	11.5033	0.110718	0.00898558	0.956103
KEGG_PATHWAY	hsa04020:Calcium signaling pathway	7	0.0904042	0.00100038	EGFR, ADCY1, DRD1, BDKRB1, GRM1, HTR2C, HTR2A	46	179	6879	5.84807	0.135088	0.0103127	1.18117
KEGG_PATHWAY	hsa04066:HIF-1 signaling pathway	5	0.0645745	0.00342565	EGFR, VEGFA, MTOR, PIK3R1, STAT3	46	96	6879	7.78872	0.391995	0.0326273	3.99191
KEGG_PATHWAY	hsa04022:cGMP-PKG signaling pathway	6	0.0774893	0.00349255	ADCY1, CREB1, ADRA2A, ADRA2C, ADORA1, OPRD1	46	158	6879	5.67887	0.397885	0.0312093	4.0684
KEGG_PATHWAY	hsa04750:Inflammatory mediator regulation of TRP channels	5	0.0645745	0.00368988	ADCY1, BDKRB1, HTR2C, PIK3R1, HTR2A	46	98	6879	7.62977	0.414929	0.0310388	4.29367
KEGG_PATHWAY	hsa04723:Retrograde endocannabinoid signaling	5	0.0645745	0.00411175	ADCY1, GRIA2, GRIA1, CNR1, GRM1	46	101	6879	7.40314	0.449777	0.0326459	4.77366
KEGG_PATHWAY	hsa05014:Amyotrophic lateral sclerosis (ALS)	4	0.0516596	0.00413719	CASP3, GRIA2, GRIA1, BCL2L1	46	50	6879	11.9635	0.451812	0.0311435	4.80254
KEGG_PATHWAY	hsa04931:Insulin resistance	5	0.0645745	0.0052209	CREB1, GSK3B, MTOR, PIK3R1, STAT3	46	108	6879	6.92331	0.531872	0.0372395	6.02512
KEGG_PATHWAY	hsa05034:Alcoholism	6	0.0774893	0.00566011	DRD1, BDNF, NPY, HDAC1, DRD2, CREB1	46	177	6879	5.06927	0.560908	0.0384346	6.51651
KEGG_PATHWAY	hsa04923:Regulation of lipolysis in adipocytes	4	0.0516596	0.00569374	ADCY1, NPY, ADORA1, PIK3R1	46	56	6879	10.6817	0.563057	0.0369348	6.55405
KEGG_PATHWAY	hsa04726:Serotonergic synapse	5	0.0645745	0.00575228	CASP3, HTR1A, SLC6A4, HTR2C, HTR2A	46	111	6879	6.73619	0.566771	0.0357156	6.61933
KEGG_PATHWAY	hsa04730:Long-term depression	4	0.0516596	0.00690235	CRHR1, GRIA2, GRIA1, GRM1	46	60	6879	9.96957	0.633703	0.0409828	7.89362
KEGG_PATHWAY	hsa04720:Long-term potentiation	4	0.0516596	0.00898222	ADCY1, GRIA2, GRIA1, GRM1	46	66	6879	9.06324	0.729723	0.0509865	10.1578
KEGG_PATHWAY	hsa05031:Amphetamine addiction	4	0.0516596	0.00898222	DRD1, GRIA2, GRIA1, CREB1	46	66	6879	9.06324	0.729723	0.0509865	10.1578
KEGG_PATHWAY	hsa04920:Adipocytokine signaling pathway	4	0.0516596	0.0105519	LEP, NPY, MTOR, STAT3	46	70	6879	8.54534	0.785224	0.057444	11.8327
KEGG_PATHWAY	hsa04068:FoxO signaling pathway	5	0.0645745	0.0110625	EGFR, S1PR1, GRM1, PIK3R1, STAT3	46	134	6879	5.57998	0.800713	0.0579915	12.3713
KEGG_PATHWAY	hsa04630:Jak-STAT signaling pathway	5	0.0645745	0.0144501	LEP, BCL2L1, PIK3R1, STAT3, IL2	46	145	6879	5.15667	0.878829	0.072606	15.8692
KEGG_PATHWAY	hsa05161:Hepatitis B	5	0.0645745	0.0144501	CASP3, CREB1, MMP9, PIK3R1, STAT3	46	145	6879	5.15667	0.878829	0.072606	15.8692
KEGG_PATHWAY	hsa04014:Ras signaling pathway	6	0.0774893	0.0153528	EGFR, VEGFA, BCL2L1, FGF2, PIK3R1, KDR	46	226	6879	3.97018	0.893905	0.0744427	16.7794
KEGG_PATHWAY	hsa04012:ErbB signaling pathway	4	0.0516596	0.0189209	EGFR, GSK3B, MTOR, PIK3R1	46	87	6879	6.87556	0.937327	0.0881935	20.2899
KEGG_PATHWAY	hsa05032:Morphine addiction	4	0.0516596	0.0212984	OPRM1, ADCY1, DRD1, ADORA1	46	91	6879	6.57334	0.955915	0.0957938	22.5531
KEGG_PATHWAY	hsa04713:Circadian entrainment	4	0.0516596	0.0238332	ADCY1, GRIA2, GRIA1, CREB1	46	95	6879	6.29657	0.969732	0.10354	24.9011
KEGG_PATHWAY	hsa05166:HTLV-I infection	6	0.0774893	0.0241774	ADCY1, CREB1, GSK3B, BCL2L1, PIK3R1, IL2	46	254	6879	3.53252	0.971241	0.101959	25.2149
KEGG_PATHWAY	hsa05219:Bladder cancer	3	0.0387447	0.0291951	EGFR, MMP9, VEGFA	46	41	6879	10.9422	0.986381	0.118704	29.6546
KEGG_PATHWAY	hsa04668:TNF signaling pathway	4	0.0516596	0.0323815	CASP3, CREB1, MMP9, PIK3R1	46	107	6879	5.59041	0.991545	0.127482	32.3472
KEGG_PATHWAY	hsa05016:Huntington's disease	5	0.0645745	0.0359862	CASP3, BDNF, HDAC1, CREB1, DLG4	46	192	6879	3.89436	0.995079	0.137238	35.2794
KEGG_PATHWAY	hsa05206:MicroRNAs in cancer	6	0.0774893	0.0376914	EGFR, CASP3, MMP9, VEGFA, MTOR, STAT3	46	286	6879	3.13728	0.996193	0.139778	36.6255
KEGG_PATHWAY	hsa04919:Thyroid hormone signaling pathway	4	0.0516596	0.0388613	HDAC1, GSK3B, MTOR, PIK3R1	46	115	6879	5.20151	0.996809	0.140363	37.5341
KEGG_PATHWAY	hsa04071:Sphingolipid signaling pathway	4	0.0516596	0.0432239	S1PR1, ADORA1, PIK3R1, OPRD1	46	120	6879	4.98478	0.99835	0.151496	40.8182
KEGG_PATHWAY	hsa05203:Viral carcinogenesis	5	0.0645745	0.0440956	CASP3, HDAC1, CREB1, PIK3R1, STAT3	46	205	6879	3.6474	0.998554	0.150815	41.4552
KEGG_PATHWAY	hsa04510:Focal adhesion	5	0.0645745	0.044759	EGFR, GSK3B, VEGFA, PIK3R1, KDR	46	206	6879	3.6297	0.998693	0.149513	41.9357
KEGG_PATHWAY	hsa05213:Endometrial cancer	3	0.0387447	0.0451296	EGFR, GSK3B, PIK3R1	46	52	6879	8.62751	0.998764	0.14737	42.2026
KEGG_PATHWAY	hsa04152:AMPK signaling pathway	4	0.0516596	0.0459554	LEP, CREB1, MTOR, PIK3R1	46	123	6879	4.8632	0.99891	0.146696	42.7932
KEGG_PATHWAY	hsa05221:Acute myeloid leukemia	3	0.0387447	0.0515637	MTOR, PIK3R1, STAT3	46	56	6879	8.01126	0.999536	0.160092	46.6603
KEGG_PATHWAY	hsa05162:Measles	4	0.0516596	0.0556659	GSK3B, PIK3R1, STAT3, IL2	46	133	6879	4.49755	0.999753	0.168525	49.3357
KEGG_PATHWAY	hsa05160:Hepatitis C	4	0.0516596	0.0556659	EGFR, GSK3B, PIK3R1, STAT3	46	133	6879	4.49755	0.999753	0.168525	49.3357
KEGG_PATHWAY	hsa04370:VEGF signaling pathway	3	0.0387447	0.0600377	VEGFA, PIK3R1, KDR	46	61	6879	7.3546	0.999874	0.177304	52.0512
KEGG_PATHWAY	hsa05210:Colorectal cancer	3	0.0387447	0.061787	CASP3, GSK3B, PIK3R1	46	62	6879	7.23597	0.999904	0.178614	53.0999
KEGG_PATHWAY	hsa04210:Apoptosis	3	0.0387447	0.061787	CASP3, BCL2L1, PIK3R1	46	62	6879	7.23597	0.999904	0.178614	53.0999
KEGG_PATHWAY	hsa04550:Signaling pathways regulating pluripotency of stem cells	4	0.0516596	0.0630042	GSK3B, FGF2, PIK3R1, STAT3	46	140	6879	4.27267	0.99992	0.178469	53.8171
KEGG_PATHWAY	hsa05230:Central carbon metabolism in cancer	3	0.0387447	0.0653376	EGFR, MTOR, PIK3R1	46	64	6879	7.00985	0.999944	0.18123	55.1642
KEGG_PATHWAY	hsa05214:Glioma	3	0.0387447	0.0671384	EGFR, MTOR, PIK3R1	46	65	6879	6.90201	0.999958	0.182534	56.179
KEGG_PATHWAY	hsa04932:Non-alcoholic fatty liver disease (NAFLD)	4	0.0516596	0.0753993	LEP, CASP3, GSK3B, PIK3R1	46	151	6879	3.96142	0.999988	0.199791	60.5704
KEGG_PATHWAY	hsa04917:Prolactin signaling pathway	3	0.0387447	0.0782818	GSK3B, PIK3R1, STAT3	46	71	6879	6.31874	0.999993	0.203321	62.0052
KEGG_PATHWAY	hsa05218:Melanoma	3	0.0387447	0.0782818	EGFR, FGF2, PIK3R1	46	71	6879	6.31874	0.999993	0.203321	62.0052
KEGG_PATHWAY	hsa05220:Chronic myeloid leukemia	3	0.0387447	0.0801929	HDAC1, BCL2L1, PIK3R1	46	72	6879	6.23098	0.999995	0.204427	62.93

## Sheet: Top 10
Category	Term	Count	%	PValue	Genes	List Total	Pop Hits	Pop Total	Fold Enrichment	Bonferroni	Benjamini	FDR
KEGG_PATHWAY	hsa04080:Neuroactive ligand-receptor interaction	25	0.322872	2.10922e-22	OPRM1, MCHR1, DRD1, DRD2, OPRL1, DRD4, BDKRB1, NR3C1, GRM1, ADORA1, LEP, CRHR1, GRM4, HTR1A, S1PR1, GRM2, GRIA2, GRIA1, CNR1, GRM7, ADRA2A, ADRA2C, HTR2C, HTR2A, OPRD1	46	277	6879	13.4967	3.05837e-20	3.05837e-20	2.50398e-19
KEGG_PATHWAY	hsa04024:cAMP signaling pathway	11	0.142064	4.1242e-07	ADCY1, DRD1, BDNF, HTR1A, NPY, GRIA2, DRD2, GRIA1, CREB1, ADORA1, PIK3R1	46	198	6879	8.30797	5.97991e-05	2.99e-05	0.000489607
KEGG_PATHWAY	hsa05030:Cocaine addiction	7	0.0904042	6.28857e-07	DRD1, BDNF, GRM2, GRIA2, DRD2, CREB1, DLG4	46	49	6879	21.3634	9.11802e-05	3.03943e-05	0.000746551
KEGG_PATHWAY	hsa05200:Pathways in cancer	14	0.180808	7.74666e-07	EGFR, ADCY1, HSP90AA1, MMP9, BDKRB1, BCL2L1, STAT3, CASP3, HDAC1, GSK3B, VEGFA, MTOR, FGF2, PIK3R1	46	393	6879	5.32725	0.00011232	2.80812e-05	0.000919648
KEGG_PATHWAY	hsa04915:Estrogen signaling pathway	8	0.103319	2.99585e-06	OPRM1, EGFR, ADCY1, HSP90AA1, CREB1, MMP9, GRM1, PIK3R1	46	99	6879	12.0843	0.000434305	8.68761e-05	0.0035565
KEGG_PATHWAY	hsa04724:Glutamatergic synapse	8	0.103319	7.69668e-06	GRM4, ADCY1, GRM2, GRIA2, GRIA1, GRM7, DLG4, GRM1	46	114	6879	10.4943	0.0011154	0.000185986	0.0091368
KEGG_PATHWAY	hsa04540:Gap junction	7	0.0904042	2.01456e-05	EGFR, ADCY1, DRD1, DRD2, GRM1, HTR2C, HTR2A	46	88	6879	11.8955	0.00291688	0.00041722	0.0239135
KEGG_PATHWAY	hsa05205:Proteoglycans in cancer	9	0.116234	3.79429e-05	EGFR, CASP3, MMP9, VEGFA, MTOR, FGF2, PIK3R1, STAT3, KDR	46	200	6879	6.72946	0.00548671	0.000687491	0.045035
KEGG_PATHWAY	hsa04151:PI3K-Akt signaling pathway	11	0.142064	5.84155e-05	EGFR, HSP90AA1, CREB1, GSK3B, VEGFA, BCL2L1, MTOR, FGF2, PIK3R1, KDR, IL2	46	345	6879	4.76805	0.00843472	0.000940723	0.0693265
KEGG_PATHWAY	hsa04728:Dopaminergic synapse	7	0.0904042	0.000165832	DRD1, GRIA2, DRD2, GRIA1, CREB1, GSK3B, DRD4	46	128	6879	8.17816	0.0237608	0.00240187	0.196692
